# Supplementary material for: Regulation of Protein Quality Control by UBE4B and LSD1 through p53-Mediated Transcription
Source: PLoS Biol. 2015 Apr 2;13(4):e1002114. doi: 10.1371/journal.pbio.1002114 (PMC4383508; doi:10.1371/journal.pbio.1002114)
Supplement: S1 Data — (XLSX) [file pbio.1002114.s001.xlsx]

## Sheet: Fig. 1B
Thrashing Assay	L4+1day
1min count	SOD1-WT; +/+	SOD1(G85R); +/+	SOD1(G85R); M1/M1
	79	9	52
	46	7	29
	75	4	60
	46	6	44
	80	1	50
	62	3	52
	65	1	40
	55	1	51
	67	5	41
	58	6	33
	67	4	55
	59	7	58
	77	3	45
	55	6	37
	60	3	46
	75	7	40
	45	5	50
Mean	63	4.58824	46.0588
STDV	11.5812	2.37326	8.6275
n	16	16	16
square root of n	4	4	4
SEM	2.89531	0.843314	2.15688
T-test:	4.11919e-12

## Sheet: Fig. 1F
Thrashing assay
WT	ufd-2(tm1380)	spr-5(by134)	ufd-2(tm1380); spr-5(by134)	ufd-2(W824X); spr-5(R646Q)
9	10	4	44	52
7	21	7	49	29
4	2	4	55	60
6	14	11	40	44
1	6	12	36	50
3	5	7	39	52
1	3	10	29	40
1	9	2	55	51
5	17	5	45	41
6	2	6	52	33
4	16	3	60	55
7	10	7	20	58
3	8	6	58	45
6	10	8	49	37
3	11	5	56	46
7	16	8	60	40
5	9	9	44	50
4.58824	9.94118	6.70588	46.5294	46.0588
2.37326	5.49398	2.77859	11.1978	8.6275
16	16	16	16	16
4	4	4	4	4
0.843314	1.3735	0.694649	2.79944	2.15688
t-test1:	6.87891e-11
t-test2:	0.000385976
t-test3:	0.0342765

## Sheet: Fig. 1H
Thrashing Assay
ufd-2(tm1380); spr-5(by134)	WT	ufd-2(tm1380); spr-5(by134) (OE)UFD-2	ufd-2(tm1380); spr-5(by134) (OE)SPR-5
44	9	9	11
49	7	11	14
55	4	13	5
40	6	9	13
36	1	6	5
39	3	7	9
29	1	7	7
55	1	10	12
45	5	11	14
52	6	6	8
60	4	5	16
20	7	8	19
58	3	8	5
49	6	8	16
56	3	11	6
60	7	8	8
44	5	10	9
46.5294	4.58824	8.64706	10.4118
11.1978	2.37326	2.14887	4.37405
16	16	16	16
4	4	4	4
2.79944	0.843314	0.537218	1.09351
T-test1:	4.2151e-09
T-test2:	1.74611e-10
T-test3:	1.22735e-05
T-test4:	3.69993e-05

## Sheet: Fig. 2A
Thrashing Assay
	SOD1-G85R-YFP	SOD1-G85R-YFP ufd-2; spr-5
Data Set-A	5	53		Table Analyzed	Transpose of Fig. 2A
Data Set-B	2	84
Data Set-C	1	62		Column B	SOD1-G85R-YFP ufd-2; spr-5
Data Set-D	1	79		vs.	vs.
Data Set-E	3	90		Column A	SOD1-G85R-YFP
Data Set-F	1	73
Data Set-G	9	96		Unpaired t test
Data Set-H	1	44		P value	< 0.0001
Data Set-I	0	35		P value summary	****
Data Set-J	1	38		Significantly different? (P < 0.05)	Yes
Data Set-K	3	44		One- or two-tailed P value?	Two-tailed
Data Set-L	3	32		t, df	t=12.44 df=58
Data Set-M	2	58
Data Set-N	1	50		How big is the difference?
Data Set-O	1	27		Mean ± SEM of column A	2.767 ± 0.4566 N=30
Data Set-P	2	84		Mean ± SEM of column B	59.80 ± 4.562 N=30
Data Set-Q	3	48
Data Set-R	4	63
Data Set-S	3	42
Data Set-T	4	92
Data Set-U	3	107
Data Set-V	12	48
Data Set-W	2	49
Data Set-X	2	7
Data Set-Y	0	49
Data Set-Z	5	78
Data Set-AA	1	48
Data Set-AB	3	38
Data Set-AC	3	112
Data Set-AD	2	64

## Sheet: Fig. 2B
Thrashing Assay
	TDP-c25-YFP	TDP-c25-YFP ufd-2; spr-5		Table Analyzed	Transpose of Fig. 2B
Data Set-A	12	53
Data Set-B	0	10		Column B	TDP-c25-YFP ufd-2; spr-5
Data Set-C	4	28		vs.	vs.
Data Set-D	3	23		Column A	TDP-c25-YFP
Data Set-E	12	54
Data Set-F	6	62		Unpaired t test
Data Set-G	5	33		P value	< 0.0001
Data Set-H	3	27		P value summary	****
Data Set-I	2	56		Significantly different? (P < 0.05)	Yes
Data Set-J	1	54		One- or two-tailed P value?	Two-tailed
Data Set-K	26	54		t, df	t=8.053 df=58
Data Set-L	0	29
Data Set-M	0	52		How big is the difference?
Data Set-N	5	6		Mean ± SEM of column A	4.500 ± 0.9119 N=30
Data Set-O	2	45		Mean ± SEM of column B	32.17 ± 3.312 N=30
Data Set-P	4	8
Data Set-Q	8	28
Data Set-R	1	36
Data Set-S	3	35
Data Set-T	3	33
Data Set-U	4	23
Data Set-V	3	19
Data Set-W	4	68
Data Set-X	2	6
Data Set-Y	3	29
Data Set-Z	5	39
Data Set-AA	4	7
Data Set-AB	6	12
Data Set-AC	2	18
Data Set-AD	2	18

## Sheet: Fig. 2C
Thrashing Assay
	PolyQ-YFP	PolyQ-YFP ufd-2; spr-5		Table Analyzed	Transpose of Fig. 2C
Data Set-A	7	59
Data Set-B	11	93		Column B	PolyQ-YFP ufd-2; spr-5
Data Set-C	8	80		vs.	vs.
Data Set-D	13	118		Column A	PolyQ-YFP
Data Set-E	12	89
Data Set-F	9	64		Unpaired t test
Data Set-G	8	91		P value	< 0.0001
Data Set-H	7	105		P value summary	****
Data Set-I	9	110		Significantly different? (P < 0.05)	Yes
Data Set-J	5	65		One- or two-tailed P value?	Two-tailed
Data Set-K	10	119		t, df	t=11.67 df=22
Data Set-L	12	54
				How big is the difference?
				Mean ± SEM of column A	9.250 ± 0.6977 N=12
				Mean ± SEM of column B	87.25 ± 6.645 N=12

## Sheet: Fig. 2E
Fly eye pigment A480-A600					Table Analyzed	Transpose of Fly eye pigment 480		Table Analyzed	Transpose of Fly eye pigment 480		Table Analyzed	Transpose of Fly eye pigment 480
n=3
TDP43(M337V)	0.085	0.085	0.085		Column B	TDP43(M337V) CG9934		Column D	FUS(R321C) CG9934		Column F	FUS(R321C) Su(Var)3-3
TDP43(M337V) CG9934	0.117	0.117	0.118		vs.	vs.		vs.	vs.		vs.	vs.
FUS(R321C)	0.041	0.041	0.043		Column A	TDP43(M337V)		Column C	FUS(R321C)		Column E	FUS(R321C)
FUS(R321C) CG9934	0.127	0.129	0.128
FUS(R321C)	0.041	0.041	0.043		Unpaired t test			Unpaired t test			Unpaired t test
FUS(R321C) Su(Var)3-3	0.185	0.185	0.184		P value	< 0.0001		P value	< 0.0001		P value	< 0.0001
					P value summary	****		P value summary	****		P value summary	****
					Significantly different? (P < 0.05)	Yes		Significantly different? (P < 0.05)	Yes		Significantly different? (P < 0.05)	Yes
					One- or two-tailed P value?	Two-tailed		One- or two-tailed P value?	Two-tailed		One- or two-tailed P value?	Two-tailed
					t, df	t=97.00 df=4		t, df	t=97.89 df=4		t, df	t=191.9 df=4
					How big is the difference?			How big is the difference?			How big is the difference?
					Mean ± SEM of column A	0.0850 ± 0.0 N=3		Mean ± SEM of column C	0.04167 ± 0.0006667 N=3		Mean ± SEM of column E	0.04167 ± 0.0006667 N=3
					Mean ± SEM of column B	0.1173 ± 0.0003333 N=3		Mean ± SEM of column D	0.1280 ± 0.0005773 N=3		Mean ± SEM of column F	0.1847 ± 0.0003333 N=3

## Sheet: Fig. 3B
Supernatant SOD1G85R										Table Analyzed	S1		Table Analyzed	S1		Table Analyzed	S1
	exp1	exp2	exp3
CTRL	102.772	102.308	94.9202							Column B	LSD1		Column C	UBE4B		Column D	LSD1 + UBE4B
LSD1	56.7756	59.1916	60.0279							vs.	vs.		vs.	vs.		vs.	vs.
UBE4B	18.6774	18.3986	23.1377							Column A	CTRL		Column B	LSD1		Column C	UBE4B
UBE4B + LSD1	7.61964	5.90057	7.75902
										Unpaired t test			Unpaired t test			Unpaired t test
										P value	0.0001		P value	< 0.0001		P value	0.0014
										P value summary	***		P value summary	****		P value summary	**
										Significantly different? (P < 0.05)	Yes		Significantly different? (P < 0.05)	Yes		Significantly different? (P < 0.05)	Yes
										One- or two-tailed P value?	Two-tailed		One- or two-tailed P value?	Two-tailed		One- or two-tailed P value?	Two-tailed
										t, df	t=15.17 df=4		t, df	t=21.22 df=4		t, df	t=7.877 df=4
										How big is the difference?			How big is the difference?			How big is the difference?
										Mean ± SEM of column A	2.152 ± 0.05474 N=3		Mean ± SEM of column B	1.263 ± 0.02099 N=3		Mean ± SEM of column C	0.4320 ± 0.03305 N=3
										Mean ± SEM of column B	1.263 ± 0.02099 N=3		Mean ± SEM of column C	0.4320 ± 0.03305 N=3		Mean ± SEM of column D	0.1527 ± 0.01286 N=3
Pellet SOD1G85R
	exp1	exp2	exp3	exp4	exp5	exp6	exp7	exp8		Table Analyzed	Transpose of P2		Table Analyzed	Transpose of P2		Table Analyzed	Transpose of P2
CTRL	119.27	83.8331	102.747	94.5691	89.0333	112.812	84.8396	112.896
LSD1	36.0663	49.654	45.9635	63.0321	61.8998	47.5991	67.8968	43.4473		Column B	LSD1		Column C	UBE4B		Column D	UBE4B + LSD1
UBE4B	6.96163	23.0656	13.2942	8.052	11.8264	3.81631	8.80688	7.33906		vs.	vs.		vs.	vs.		vs.	vs.
UBE4B + LSD1	5.45188	11.1973	5.74544	2.05494	4.99056	3.52275	6.20675	4.10988		Column A	CTRL		Column B	LSD1		Column C	UBE4B
										Unpaired t test			Unpaired t test			Unpaired t test
										P value	< 0.0001		P value	< 0.0001		P value	0.0473
										P value summary	****		P value summary	****		P value summary	*
										Significantly different? (P < 0.05)	Yes		Significantly different? (P < 0.05)	Yes		Significantly different? (P < 0.05)	Yes
										One- or two-tailed P value?	Two-tailed		One- or two-tailed P value?	Two-tailed		One- or two-tailed P value?	Two-tailed
										t, df	t=7.648 df=14		t, df	t=9.357 df=14		t, df	t=2.175 df=14
										How big is the difference?			How big is the difference?			How big is the difference?
										Mean ± SEM of column A	2.385 ± 0.1171 N=8		Mean ± SEM of column B	1.239 ± 0.09348 N=8		Mean ± SEM of column C	0.2479 ± 0.04971 N=8
										Mean ± SEM of column B	1.239 ± 0.09348 N=8		Mean ± SEM of column C	0.2479 ± 0.04971 N=8		Mean ± SEM of column D	0.1290 ± 0.02274 N=8

## Sheet: Fig. 3D
SOD1(G85R) Chase
CHX Chase Time	shControl	shControl	shControl	shControl	shControl	shUbe4B+ shLSD1	shUbe4B+ shLSD1	shUbe4B+ shLSD1	shUbe4B+ shLSD1	shUbe4B+ shLSD1	Significant?	P value	Mean1	Mean2	Difference	SE of difference
0	100	100	100	100	100	100	100	100	100	100
3	79.1	82.7	72.5	117.059	93.4	56.9	68.2	74.2	66.5791	70.4	*	0.0311902	88.9518	67.2558	21.696	8.31658
6	63.9	69.4	60.5	82.3369	84.1	40	43.5	33.2	54.6268	53.5	*	0.00257708	72.0474	44.9654	27.082	6.28204
9	44.3	51.8	41.7		81.4	30.1	30.8	13.6		42.2		0.0562443	54.8	29.175	25.625	10.8557
12 to 24	26.6	44.9	26.8	26.5689	45.1	19.3	19.1	7.7	7.2008	12.6	*	0.00396918	33.9938	13.1802	20.8136	5.20797
	exp1	exp2	exp3	exp4	exp5	exp1	exp2	exp3	exp4	exp5
Paired t-test of all 5 repeats:
Table Analyzed
Column B	shUbe4B+ shLSD1
vs.	vs.
Column A	shControl
Paired t test
P value	0.0178
P value summary	*
Significantly different? (P < 0.05)	Yes
One- or two-tailed P value?	Two-tailed
t, df	t=3.884 df=4
Number of pairs	5

## Sheet: Fig. 3E
		Half-life (h)
		CTRL	UBE4B + LSD1		Table Analyzed	Half-lives
	exp1	7.33	4.6
	exp2	8.06	4.11		Column B	UBE4B + LSD1
	exp3	10.22	5.21		vs.	vs.
	exp4	9.78	5.96		Column A	CTRL
					Unpaired t test
					P value	0.0028
					P value summary	**
					Significantly different? (P < 0.05)	Yes
					One- or two-tailed P value?	Two-tailed
					t, df	t=4.875 df=6
					How big is the difference?
					Mean ± SEM of column A	8.848 ± 0.6878 N=4
					Mean ± SEM of column B	4.970 ± 0.3994 N=4

[truncated: 28 more sheets: Fig. 4C, Fig. 4D, Fig. 4E, Fig. 4F, Fig. 4G, Fig. 4H, Fig. 5A, Fig. 5B, Fig. 5C, Fig. 5D, Fig. 6A, Fig. 6B, Fig. 6C, Fig. 7A, Fig. 7C, Fig. S2C, Fig. S2E, Fig. S2G, Fig. S4A, Fig. S4B …]
