# Supplementary material for: Regulation of Protein Quality Control by UBE4B and LSD1 through p53-Mediated Transcription
Source: PLoS Biol. 2015 Apr 2;13(4):e1002114. doi: 10.1371/journal.pbio.1002114 (PMC4383508; doi:10.1371/journal.pbio.1002114)
Supplement: S2 Table — (XLSX) [file pbio.1002114.s011.xlsx]

## Sheet: All
Gene Symbol	Gene Title	mRNA NCBI Accession ID	Transcript Cluster ID	Mean (CTRL)	Mean (LSD1)	Mean (UBE4B)	Mean (UBE4B + LSD1)	LSD1 vs. CTRL Lin(FC)	LSD1 vs. CTRL T (p-val)	UBE4B vs. CTRL T Lin(FC)	UBE4B vs. CTRL T (p-val)	UBE4B + LSD1 vs. CTRL Lin(FC)	UBE4B + LSD1 vs. CTRL (p-val)
MARCH1	membrane-associated ring finger (C3HC4) 1, E3 ubiquitin protein ligase	NM_017923	8103508	5.42633	5.22819	5.20838	5.22481	-1.14722	0.111805	-1.16308	0.0849635	-1.14992	0.106709
MARC1	mitochondrial amidoxime reducing component 1	NM_022746	7909877	9.73956	9.89998	9.61384	9.67672	1.11762	0.0531351	-1.09105	0.113542	-1.04452	0.400457
MARCH2	membrane-associated ring finger (C3HC4) 2, E3 ubiquitin protein ligase	NM_016496	8025421	7.77487	7.59551	7.7254	7.61227	-1.13238	0.22833	-1.03488	0.728316	-1.1193	0.270901
MARC2	mitochondrial amidoxime reducing component 2	NM_017898	7909866	7.53483	7.56929	7.76783	7.39912	1.02417	0.651927	1.17527	0.013232	-1.09863	0.102204
MARCH3	membrane-associated ring finger (C3HC4) 3, E3 ubiquitin protein ligase	NM_178450	8113790	10.0114	10.2796	10.1447	10.2629	1.20428	3.43e-05	1.09679	0.00338403	1.19038	5.46e-05
MARCH4	membrane-associated ring finger (C3HC4) 4, E3 ubiquitin protein ligase	NM_020814	8058849	6.75038	6.69592	6.66419	6.70378	-1.03847	0.273437	-1.06156	0.0997819	-1.03283	0.343757
MARCH5	membrane-associated ring finger (C3HC4) 5	NM_017824	7929247	10.0774	9.99974	9.9024	9.89914	-1.05533	0.266953	-1.12899	0.027565	-1.13155	0.0255087
MARCH6	membrane-associated ring finger (C3HC4) 6, E3 ubiquitin protein ligase	NM_005885	8104463	11.0967	11.0742	11.0622	10.9449	-1.01574	0.714301	-1.02423	0.576795	-1.11096	0.0338209
MARCH7	membrane-associated ring finger (C3HC4) 7, E3 ubiquitin protein ligase	NM_022826	8045919	10.8571	10.8646	10.892	10.7825	1.00523	0.897957	1.02452	0.555808	-1.0531	0.225543
MARCH8	membrane-associated ring finger (C3HC4) 8, E3 ubiquitin protein ligase	NM_001002265	7933228	9.27559	9.34045	9.36076	9.41482	1.04599	0.345176	1.06081	0.22425	1.10132	0.0634463
MARCH9	membrane-associated ring finger (C3HC4) 9	NM_138396	7956623	7.33497	7.22889	7.16592	7.11034	-1.0763	0.564841	-1.12432	0.366669	-1.16848	0.2393
MARCH10	membrane-associated ring finger (C3HC4) 10, E3 ubiquitin protein ligase	NM_152598	8017365	5.62594	5.71299	5.57685	5.66715	1.0622	0.351074	-1.03462	0.591798	1.02897	0.651781
MARCH11	membrane-associated ring finger (C3HC4) 11	NM_001102562	8111124	4.64951	4.74669	4.6651	4.6954	1.06968	0.405678	1.01086	0.89153	1.03232	0.689412
MARCH11	membrane-associated ring finger (C3HC4) 11	NM_001102562	8111127	5.51464	5.36048	5.41167	5.39058	-1.11277	0.416699	-1.07398	0.583028	-1.0898	0.510194
SEPT1	septin 1	NM_052838	8000869	6.27965	6.29118	6.11269	6.25386	1.00802	0.929469	-1.1227	0.22253	-1.01804	0.843191
SEPT2	septin 2	NM_001008492	8049827	10.4067	10.7719	10.8972	11.0201	1.2881	1.57e-05	1.40492	1.71e-06	1.52993	3.05e-07
SEPT3	septin 3	NM_019106	8073548	10.5587	10.3333	10.6057	10.5246	-1.16906	0.00150834	1.03309	0.354338	-1.02392	0.495633
SEPT4	septin 4	NM_080415	8017039	6.92066	6.84926	6.95044	6.96485	-1.05074	0.584001	1.02086	0.817897	1.03111	0.733141
SEPT5	septin 5	NM_002688	8071234	7.75711	7.61797	7.71034	7.75774	-1.10125	0.0369052	-1.03295	0.42502	1.00043	0.991307
SEPT5	septin 5	NM_002688	8071259	7.01449	6.85158	6.84276	6.99287	-1.11954	0.286712	-1.12641	0.263288	-1.0151	0.883335
SEPT6	septin 6	NM_145799	8174692	9.88215	9.86076	9.88653	9.77949	-1.01493	0.466345	1.00304	0.879293	-1.07375	0.00629728
SEPT7	septin 7	NM_001788	8132292	9.41772	9.51796	9.64171	9.39169	1.07195	0.580554	1.16797	0.23415	-1.0182	0.884871
SEPT8	septin 8	NM_015146	8114050	9.98947	10.0202	10.1344	10.1237	1.02153	0.44374	1.10569	0.00524205	1.09753	0.00785657
SEPT9	septin 9	NM_006640	8010161	8.43636	8.52448	8.45458	8.53498	1.06299	0.115092	1.01271	0.724215	1.07075	0.0832756
SEPT10	septin 10	NM_144710	8054467	8.72288	8.73286	8.91505	8.77768	1.00695	0.933241	1.14248	0.134799	1.03872	0.647926
SEPT10	septin 10	CR590757	8054477	8.5458	8.55511	8.54671	8.64518	1.00648	0.852689	1.00063	0.985504	1.07132	0.0749503
SEPT11	septin 11	NM_018243	8095854	11.6461	11.6006	11.7053	11.5509	-1.03203	0.168	1.04186	0.0841058	-1.06819	0.0131568
SEPT12	septin 12	NM_144605	7999206	6.15982	6.25376	5.97249	6.21288	1.06728	0.161167	-1.13865	0.0151428	1.03747	0.408535
SEPT14	septin 14	ENST00000388975	8110670	9.11203	9.13483	9.45045	9.09831	1.01593	0.798175	1.26437	0.00439355	-1.00955	0.877548
SEPT14	septin 14	ENST00000388975	8137666	9.11203	9.13483	9.45045	9.09831	1.01593	0.798175	1.26437	0.00439355	-1.00955	0.877548
SEPT14	septin 14	ENST00000388975	8031990	9.11203	9.13483	9.45045	9.09831	1.01593	0.798175	1.26437	0.00439355	-1.00955	0.877548
SEPT14	septin 14	ENST00000388975	7896742	9.11203	9.13483	9.45045	9.09831	1.01593	0.798175	1.26437	0.00439355	-1.00955	0.877548
SEPT14	septin 14	ENST00000388975	8085054	9.11203	9.13483	9.45045	9.09831	1.01593	0.798175	1.26437	0.00439355	-1.00955	0.877548
SEPT14	septin 14	ENST00000388975	7911347	9.11203	9.13483	9.45045	9.09831	1.01593	0.798175	1.26437	0.00439355	-1.00955	0.877548
SEPT14	septin 14	ENST00000388975	8148964	9.11203	9.13483	9.45045	9.09831	1.01593	0.798175	1.26437	0.00439355	-1.00955	0.877548
SEPT14	septin 14	ENST00000388975	7945342	9.11203	9.13483	9.45045	9.09831	1.01593	0.798175	1.26437	0.00439355	-1.00955	0.877548
SEPT14	septin 14	ENST00000388975	7998117	9.09453	9.0967	9.41628	9.09449	1.00151	0.983471	1.24984	0.0132846	-1.00003	0.999698
SEPT14	septin 14	NM_207366	8139727	5.62806	5.59266	5.64149	5.45311	-1.02484	0.605983	1.00935	0.843674	-1.12892	0.0291005
SEPT14	septin 14	ENST00000388975	7911329	9.9204	9.85363	10.1686	9.83283	-1.04737	0.352192	1.18774	0.00629196	-1.06258	0.231282
SEP15	15 kDa selenoprotein	NM_004261	7917455	10.719	10.5943	10.6456	10.5847	-1.09029	0.0866174	-1.05222	0.283432	-1.0976	0.0685493
DEC1	deleted in esophageal cancer 1	NM_017418	8157477	4.98291	4.65761	4.72263	4.75737	-1.25293	0.0234081	-1.19771	0.0558009	-1.16922	0.088721
A1BG	alpha-1-B glycoprotein	NM_130786	8039748	7.57718	7.57432	7.45186	7.48394	-1.00199	0.979278	-1.09075	0.274611	-1.06676	0.408334
A1CF	APOBEC1 complementation factor	NM_138933	7933640	5.29413	5.18165	5.30402	5.25976	-1.08109	0.0736759	1.00687	0.861094	-1.02411	0.547124
A2M	alpha-2-macroglobulin	NM_000014	7960947	5.68424	5.62802	5.67988	5.66636	-1.03974	0.507778	-1.00303	0.958399	-1.01247	0.831048
A2ML1	alpha-2-macroglobulin-like 1	NM_144670	7953775	5.61337	5.5313	5.42429	5.54752	-1.05853	0.4197	-1.14003	0.085677	-1.0467	0.514152
A4GALT	alpha 1,4-galactosyltransferase	NM_017436	8076497	7.38851	7.35806	7.4053	7.57383	-1.02133	0.813531	1.0117	0.896429	1.13707	0.176168
A4GNT	alpha-1,4-N-acetylglucosaminyltransferase	NM_016161	8090955	5.05918	4.93533	4.89087	5.07394	-1.08964	0.318616	-1.12374	0.186395	1.01029	0.902256
AAAS	achalasia, adrenocortical insufficiency, alacrimia	NM_015665	7963646	10.695	10.6865	10.7735	10.7196	-1.00593	0.73228	1.05589	0.0115151	1.01714	0.338062
AACS	acetoacetyl-CoA synthetase	NM_023928	7959786	8.76964	8.67846	8.77078	8.79219	-1.06524	0.318976	1.00079	0.989771	1.01575	0.799373
AADAC	arylacetamide deacetylase	NM_001086	8083415	3.61808	3.63348	3.56748	3.8995	1.01073	0.884707	-1.03569	0.636112	1.21539	0.0256393
AADACL2	arylacetamide deacetylase-like 2	NM_207365	8083409	4.4027	4.37038	4.36762	4.30207	-1.02265	0.663385	-1.02461	0.636983	-1.07224	0.197099
AADACL3	arylacetamide deacetylase-like 3	NM_001103170	7897960	5.36902	5.25583	5.14788	5.28725	-1.08161	0.326447	-1.16565	0.0754129	-1.05832	0.471794
AADACL4	arylacetamide deacetylase-like 4	NM_001013630	7897955	4.91664	4.92042	4.73916	4.68743	1.00262	0.982412	-1.13091	0.316079	-1.17219	0.204589
AADAT	aminoadipate aminotransferase	NM_016228	8103706	8.94772	9.04115	9.21566	9.0288	1.0669	0.273816	1.20409	0.00979324	1.05781	0.337767
AAED1	AhpC/TSA antioxidant enzyme domain containing 1	NM_153698	8162624	8.98502	9.21216	9.4897	9.36388	1.17051	0.0760659	1.41881	0.00193642	1.30032	0.00940052
AAGAB	alpha- and gamma-adaptin binding protein	NM_024666	7989953	8.47136	8.36951	8.49985	8.41128	-1.07315	0.23712	1.01995	0.729942	-1.04252	0.472609
AAK1	AP2 associated kinase 1	NM_014911	8052798	8.25907	8.46534	8.44386	8.2969	1.15371	0.0109316	1.13665	0.0183614	1.02657	0.5623
AAK1	AP2 associated kinase 1	NM_014911	8052803	9.88276	9.93666	9.80289	9.81225	1.03807	0.389637	-1.05692	0.214652	-1.05009	0.268236
AAMDC	adipogenesis associated, Mth938 domain containing	BC002752	7942783	7.04041	7.19798	7.20479	7.218	1.11541	0.298031	1.12069	0.279073	1.13099	0.245108
AAMP	angio-associated, migratory cell protein	NM_001087	8058914	10.162	10.1566	10.1298	10.2104	-1.00372	0.899689	-1.02253	0.457229	1.03414	0.273024
AANAT	aralkylamine N-acetyltransferase	NM_001088	8010071	6.21026	6.14826	6.13489	6.15303	-1.04391	0.496661	-1.05363	0.411887	-1.04047	0.529436
AAR2	AAR2 splicing factor homolog (S. cerevisiae)	BC019311	8062286	9.47657	9.6173	9.62089	9.63453	1.10246	0.178876	1.10521	0.169261	1.1157	0.136798
AARD	alanine and arginine rich domain containing protein	NM_001025357	8148000	6.84503	6.98766	6.93593	6.95026	1.10392	0.167008	1.06503	0.361085	1.07566	0.294655
AARS	alanyl-tRNA synthetase	NM_001605	8002347	11.0956	11.0497	11.1185	11.1544	-1.03236	0.179045	1.01599	0.484022	1.0416	0.0961584
AARS2	alanyl-tRNA synthetase 2, mitochondrial	NM_020745	8126681	8.40492	8.47943	8.35516	8.29636	1.05301	0.226651	-1.03509	0.407314	-1.07815	0.0928128
AARSD1	alanyl-tRNA synthetase domain containing 1	NM_001136042	8015741	7.99956	7.9124	7.9632	7.90643	-1.06227	0.0233154	-1.02552	0.276928	-1.06668	0.0173769
AASDH	aminoadipate-semialdehyde dehydrogenase	NM_181806	8100478	8.37502	8.39994	8.48998	8.40149	1.01742	0.76397	1.08294	0.189628	1.01852	0.749837
AASDHPPT	aminoadipate-semialdehyde dehydrogenase-phosphopantetheinyl transferase	NM_015423	7943552	10.8654	10.8316	10.9493	10.8887	-1.0237	0.639217	1.05989	0.261006	1.01631	0.745273
AASS	aminoadipate-semialdehyde synthase	NM_005763	8142554	9.20516	9.50384	9.28158	9.35334	1.23002	0.000185199	1.0544	0.134091	1.10817	0.0120184
AATF	apoptosis antagonizing transcription factor	NM_012138	8006690	10.2439	10.3728	10.3412	10.3197	1.09342	0.0191717	1.06971	0.0584188	1.05393	0.123754
AATK	apoptosis-associated tyrosine kinase	NM_001080395	8019090	7.30427	7.23366	7.13688	7.32795	-1.05016	0.456522	-1.12303	0.100733	1.01654	0.799706
AATK-AS1	AATK antisense RNA 1	NR_027255	8010583	6.97568	6.63458	6.7436	6.80022	-1.26672	0.0354041	-1.17453	0.123833	-1.12933	0.229781
ABAT	4-aminobutyrate aminotransferase	NM_020686	7993126	6.99587	7.24673	7.07218	7.24307	1.18992	0.00505224	1.05431	0.278143	1.1869	0.00547081
ABCA1	ATP-binding cassette, sub-family A (ABC1), member 1	NM_005502	8162940	6.2942	6.31248	6.52981	6.48878	1.01275	0.765364	1.17741	0.00406252	1.14439	0.0110744
ABCA10	ATP-binding cassette, sub-family A (ABC1), member 10	NM_080282	8018006	4.69593	4.75887	4.73742	4.67025	1.04459	0.457714	1.02917	0.620969	-1.01796	0.758334
ABCA10	ATP-binding cassette, sub-family A (ABC1), member 10	NM_080282	8009474	3.16019	3.12641	3.16192	3.03845	-1.02369	0.638834	1.0012	0.980726	-1.08804	0.116835
ABCA11P	ATP-binding cassette, sub-family A (ABC1), member 11, pseudogene	NR_002451	8098752	7.02887	7.33576	7.32431	7.0116	1.23703	0.00238335	1.22726	0.00297158	-1.01205	0.811891
ABCA12	ATP-binding cassette, sub-family A (ABC1), member 12	NM_173076	8058708	5.05496	5.07767	5.10928	5.17232	1.01587	0.781637	1.03837	0.512355	1.08475	0.176854
ABCA13	ATP-binding cassette, sub-family A (ABC1), member 13	NM_152701	8132743	5.46431	5.50919	5.36417	5.52077	1.03159	0.235354	-1.07188	0.0210316	1.03991	0.145128
ABCA2	ATP-binding cassette, sub-family A (ABC1), member 2	NM_001606	8165345	8.74221	8.49631	8.60128	8.54368	-1.18583	0.000992434	-1.10261	0.0201151	-1.14753	0.00355832
ABCA3	ATP-binding cassette, sub-family A (ABC1), member 3	NM_001089	7998784	8.66239	8.37084	8.58177	8.5205	-1.22396	0.000258264	-1.05747	0.124581	-1.10336	0.0165715
ABCA4	ATP-binding cassette, sub-family A (ABC1), member 4	NM_000350	7917798	5.47262	5.40535	5.33703	5.34596	-1.04774	0.479921	-1.09854	0.173718	-1.09177	0.200524
ABCA5	ATP-binding cassette, sub-family A (ABC1), member 5	NM_018672	8018038	6.33285	6.5316	6.77425	6.54342	1.14771	0.100854	1.35792	0.00335581	1.15714	0.0851029
ABCA6	ATP-binding cassette, sub-family A (ABC1), member 6	NM_080284	8017964	4.52996	4.55006	4.45257	4.56725	1.01403	0.810897	-1.05511	0.368732	1.02619	0.658464
ABCA7	ATP-binding cassette, sub-family A (ABC1), member 7	NM_019112	8024120	7.70026	7.71672	7.50784	7.53496	1.01148	0.752234	-1.14268	0.00509128	-1.1214	0.0111645
ABCA8	ATP-binding cassette, sub-family A (ABC1), member 8	NM_007168	8017885	4.59774	4.54151	4.51823	4.59915	-1.03975	0.387941	-1.05665	0.232805	1.00098	0.982218
ABCA9	ATP-binding cassette, sub-family A (ABC1), member 9	NM_080283	8017927	4.66049	4.68459	4.66583	4.72792	1.01684	0.776762	1.00371	0.949768	1.04784	0.435555
ABCB1	ATP-binding cassette, sub-family B (MDR/TAP), member 1	NM_000927	8140782	7.85484	7.8319	7.93989	7.94939	-1.01603	0.739075	1.06072	0.236914	1.06773	0.192991
ABCB10	ATP-binding cassette, sub-family B (MDR/TAP), member 10	NM_012089	7924956	9.13337	9.18311	9.14113	9.07914	1.03508	0.471537	1.0054	0.909032	-1.0383	0.433911
ABCB11	ATP-binding cassette, sub-family B (MDR/TAP), member 11	NM_003742	8056583	5.17411	4.96998	4.83236	5.04794	-1.15199	0.00282555	-1.26729	0.000101625	-1.0914	0.0305243
ABCB4	ATP-binding cassette, sub-family B (MDR/TAP), member 4	NM_000443	8140752	5.65692	5.82697	5.61765	5.70466	1.12509	0.0793022	-1.0276	0.654858	1.03364	0.588117
ABCB5	ATP-binding cassette, sub-family B (MDR/TAP), member 5	NM_178559	8131682	4.76911	4.80613	4.69308	4.74454	1.02599	0.75984	-1.05411	0.534099	-1.01718	0.83893
ABCB6	ATP-binding cassette, sub-family B (MDR/TAP), member 6	NM_005689	8059111	7.66301	7.71725	7.56058	7.57712	1.03831	0.506321	-1.07358	0.225306	-1.06135	0.302607
ABCB7	ATP-binding cassette, sub-family B (MDR/TAP), member 7	NM_004299	8173629	10.3094	10.4348	10.5015	10.4461	1.09076	0.0342336	1.14241	0.00450514	1.09935	0.0239594
ABCB8	ATP-binding cassette, sub-family B (MDR/TAP), member 8	NM_007188	8137334	7.60773	7.62296	7.57049	7.59693	1.01061	0.83621	-1.02615	0.615695	-1.00751	0.883362
ABCB8	ATP-binding cassette, sub-family B (MDR/TAP), member 8	NM_007188	8137310	8.75196	8.82709	8.98228	8.92687	1.05346	0.331605	1.1731	0.013234	1.12889	0.0427861
ABCB8	ATP-binding cassette, sub-family B (MDR/TAP), member 8	ENST00000356058	8137330	8.85652	8.77381	8.66286	8.79024	-1.059	0.444105	-1.14366	0.0961909	-1.04701	0.536956
ABCB8	ATP-binding cassette, sub-family B (MDR/TAP), member 8	NM_007188	8137332	7.59458	7.68929	7.63669	7.61011	1.06786	0.196069	1.02962	0.548018	1.01082	0.822921
ABCB9	ATP-binding cassette, sub-family B (MDR/TAP), member 9	NM_019625	7967337	7.39212	7.3028	7.33058	7.4004	-1.06387	0.0379489	-1.04358	0.125527	1.00576	0.823701
ABCC1	ATP-binding cassette, sub-family C (CFTR/MRP), member 1	NM_004996	7993478	9.44806	9.65564	9.48683	9.57624	1.15474	0.000136361	1.02724	0.239106	1.09291	0.0029745
ABCC10	ATP-binding cassette, sub-family C (CFTR/MRP), member 10	NM_033450	8119801	8.50297	8.65154	8.83681	8.79302	1.10847	0.0526503	1.26036	0.000921294	1.22268	0.00217517
ABCC11	ATP-binding cassette, sub-family C (CFTR/MRP), member 11	NM_033151	8001271	6.20685	6.10304	6.074	6.08214	-1.0746	0.301108	-1.09646	0.194864	-1.09029	0.220792
ABCC12	ATP-binding cassette, sub-family C (CFTR/MRP), member 12	NM_033226	8001235	5.04531	5.00769	4.93704	5.07958	-1.02642	0.62936	-1.07794	0.186717	1.02404	0.659794
ABCC13	ATP-binding cassette, sub-family C (CFTR/MRP), member 13, pseudogene	NR_003087	8067877	4.98339	4.94139	4.87934	5.08263	-1.02953	0.68756	-1.07478	0.331589	1.07121	0.353099
ABCC2	ATP-binding cassette, sub-family C (CFTR/MRP), member 2	NM_000392	7929779	6.57422	6.66617	6.84185	6.7897	1.06581	0.157693	1.20382	0.00190749	1.16108	0.00646997
ABCC3	ATP-binding cassette, sub-family C (CFTR/MRP), member 3	NM_003786	8008454	6.02527	6.06566	5.9418	6.03973	1.02839	0.753026	-1.05957	0.51981	1.01007	0.910073
ABCC4	ATP-binding cassette, sub-family C (CFTR/MRP), member 4	NM_005845	7972297	9.1255	9.28925	9.49431	9.50972	1.12019	0.00344441	1.29128	1.54e-05	1.30515	1.14e-05
ABCC5	ATP-binding cassette, sub-family C (CFTR/MRP), member 5	NM_005688	8092418	8.76648	9.00994	8.97557	9.07106	1.18383	0.000806988	1.15596	0.00205788	1.23506	0.000183239
ABCC6	ATP-binding cassette, sub-family C (CFTR/MRP), member 6	NM_001171	7999727	6.92757	6.92295	6.78041	6.88785	-1.00321	0.95525	-1.10738	0.102392	-1.02792	0.632013
ABCC6P2	ATP-binding cassette, sub-family C, member 6 pseudogene 2	NR_023387	7999591	7.99025	7.98796	7.95381	7.94925	-1.00159	0.961118	-1.02558	0.446809	-1.02883	0.394291
ABCC8	ATP-binding cassette, sub-family C (CFTR/MRP), member 8	NM_000352	7946860	7.52325	7.43895	7.6198	7.45038	-1.06017	0.311762	1.06921	0.251325	-1.05181	0.377993
ABCC9	ATP-binding cassette, sub-family C (CFTR/MRP), member 9	NM_005691	7961710	5.43072	5.34037	5.47478	5.32327	-1.06463	0.254519	1.03101	0.566058	-1.07732	0.182485
ABCD1	ATP-binding cassette, sub-family D (ALD), member 1	NM_000033	8170704	7.32651	7.22378	7.35757	7.39043	-1.0738	0.252257	1.02176	0.718791	1.0453	0.464677
ABCD2	ATP-binding cassette, sub-family D (ALD), member 2	NM_005164	7962312	5.65647	5.50565	5.91176	5.67496	-1.11021	0.147094	1.19357	0.0263663	1.0129	0.848882
ABCD3	ATP-binding cassette, sub-family D (ALD), member 3	NM_002858	7903119	9.94759	10.0131	10.0135	9.91407	1.04644	0.252133	1.04674	0.249382	-1.02351	0.545129
ABCD4	ATP-binding cassette, sub-family D (ALD), member 4	NM_005050	7980115	8.72624	8.79165	8.78844	8.76481	1.04638	0.273838	1.04406	0.296373	1.0271	0.508037
ABCE1	ATP-binding cassette, sub-family E (OABP), member 1	NM_002940	8097647	10.8515	10.9688	11.1334	10.9932	1.08473	0.177149	1.21578	0.00744902	1.10318	0.11177
ABCF1	ATP-binding cassette, sub-family F (GCN20), member 1	NM_001025091	8177797	10.4279	10.4407	10.1458	10.2401	1.00897	0.646234	-1.21591	6.15e-06	-1.13898	0.000118424
ABCF1	ATP-binding cassette, sub-family F (GCN20), member 1	NM_001025091	8179112	10.4279	10.4407	10.1458	10.2401	1.00897	0.646234	-1.21591	6.15e-06	-1.13898	0.000118424
ABCF1	ATP-binding cassette, sub-family F (GCN20), member 1	NM_001025091	8117929	10.5011	10.5211	10.2174	10.3054	1.01396	0.536612	-1.21733	1.63e-05	-1.14531	0.00022812
ABCF2	ATP-binding cassette, sub-family F (GCN20), member 2	NM_007189	8143905	10.2631	10.5522	10.4198	10.4648	1.2219	3.62e-05	1.11475	0.00213625	1.1501	0.000438887
ABCF3	ATP-binding cassette, sub-family F (GCN20), member 3	NM_018358	8084360	8.85705	8.87316	8.99323	8.93415	1.01123	0.823019	1.099	0.0865357	1.05489	0.300926
ABCG1	ATP-binding cassette, sub-family G (WHITE), member 1	NM_207627	8068761	6.4886	6.49156	6.49201	6.57169	1.00206	0.973618	1.00237	0.969583	1.05928	0.366584
ABCG2	ATP-binding cassette, sub-family G (WHITE), member 2	NM_004827	8101675	6.50998	6.7119	6.68325	6.64414	1.15023	0.0354979	1.12761	0.0620854	1.09746	0.131848
ABCG4	ATP-binding cassette, sub-family G (WHITE), member 4	NM_022169	7944447	7.49373	7.68198	7.68619	7.63911	1.13938	0.0308416	1.14271	0.0281618	1.10602	0.078025
ABCG5	ATP-binding cassette, sub-family G (WHITE), member 5	NM_022436	8051866	5.71327	5.67079	5.69465	5.73629	-1.02988	0.709578	-1.01299	0.869812	1.01608	0.839562
ABCG8	ATP-binding cassette, sub-family G (WHITE), member 8	NM_022437	8041696	6.00566	6.17714	5.97972	6.14433	1.12621	0.13373	-1.01814	0.807128	1.1009	0.214128
ABHD1	abhydrolase domain containing 1	NM_032604	8040815	6.66578	6.66043	6.79027	6.74642	-1.00372	0.93377	1.09012	0.0811407	1.05749	0.232293
ABHD10	abhydrolase domain containing 10	NM_018394	8081612	9.50291	9.57457	9.69279	9.54749	1.05093	0.424881	1.14067	0.0564867	1.03139	0.615058
ABHD11	abhydrolase domain containing 11	NR_026912	8140129	9.3921	9.52934	9.71135	9.75942	1.0998	0.0128469	1.24769	7.51e-05	1.28996	2.74e-05
ABHD12	abhydrolase domain containing 12	NM_001042472	8065469	9.25086	9.37915	9.34303	9.39053	1.093	0.00702024	1.06597	0.0324327	1.10165	0.00444822
ABHD12B	abhydrolase domain containing 12B	NM_181533	7974288	5.45423	5.59046	5.42215	5.52915	1.09903	0.155469	-1.02249	0.721432	1.0533	0.413544
ABHD13	abhydrolase domain containing 13	NM_032859	7969979	8.68085	8.58244	8.71274	8.71939	-1.07059	0.167809	1.02235	0.636223	1.02707	0.56893
ABHD14A	abhydrolase domain containing 14A	NM_015407	8080162	9.43887	9.50482	9.62903	9.65168	1.04677	0.264502	1.14088	0.00857078	1.15894	0.00472799
ABHD14B	abhydrolase domain containing 14B	NM_032750	8087825	8.32517	8.35943	8.33342	8.49947	1.02403	0.74099	1.00574	0.936294	1.12842	0.119805
ABHD15	abhydrolase domain containing 15	NM_198147	8013919	7.30036	7.01272	7.30924	7.29226	-1.22064	0.0951437	1.00618	0.954838	-1.00563	0.95885
ABHD16A	abhydrolase domain containing 16A	NM_021160	8178561	8.45967	8.46418	8.55285	8.5126	1.00313	0.931562	1.06672	0.104453	1.03737	0.328649
ABHD16A	abhydrolase domain containing 16A	NM_021160	8125017	8.38906	8.39314	8.48477	8.44369	1.00284	0.9408	1.0686	0.110468	1.0386	0.335658
ABHD16B	abhydrolase domain containing 16B	NM_080622	8064203	6.49388	6.4096	6.37725	6.58968	-1.06016	0.39317	-1.0842	0.247046	1.06866	0.335
ABHD17A	abhydrolase domain containing 17A	NM_001130111	8074842	9.02585	9.06351	8.98235	8.98035	1.02644	0.272312	-1.03061	0.210326	-1.03204	0.192057
ABHD17A	abhydrolase domain containing 17A	NM_001130111	7904869	9.64902	9.66731	9.62053	9.58389	1.01276	0.670898	-1.01994	0.511538	-1.04618	0.154955
ABHD17A	abhydrolase domain containing 17A	NM_001130111	7904948	9.64902	9.66731	9.62053	9.58389	1.01276	0.670898	-1.01994	0.511538	-1.04618	0.154955
ABHD17A	abhydrolase domain containing 17A	NM_001130111	7924230	9.25554	9.31653	9.2091	9.20827	1.04318	0.287077	-1.03272	0.410433	-1.03331	0.402538
ABHD17A	abhydrolase domain containing 17A	NM_031213	8032371	8.54256	8.47927	8.21615	8.54946	-1.04485	0.698627	-1.25389	0.0721985	1.00479	0.966196
ABHD17B	abhydrolase domain containing 17B	NM_016014	8161727	8.75096	8.72241	8.69867	8.6629	-1.01999	0.690988	-1.03691	0.471867	-1.06294	0.239265
ABHD17C	abhydrolase domain containing 17C	NM_021214	7985310	9.34692	9.10076	9.24658	9.2488	-1.18605	0.00770093	-1.07203	0.187801	-1.07038	0.196723
ABHD2	abhydrolase domain containing 2	NM_007011	7985809	8.70958	8.70673	8.70162	8.6805	-1.00198	0.97435	-1.00554	0.928512	-1.02036	0.744063
ABHD3	abhydrolase domain containing 3	NM_138340	8022488	8.88258	9.13764	9.3348	9.31163	1.19339	0.0225458	1.36814	0.00105662	1.34635	0.00146196
ABHD4	abhydrolase domain containing 4	NM_022060	7977780	6.55523	6.64214	6.61265	6.75505	1.0621	0.36659	1.0406	0.544871	1.14856	0.0589731
ABHD4	abhydrolase domain containing 4	NM_022060	7973306	9.10475	9.32041	9.29612	9.31115	1.16123	0.000449488	1.14185	0.000969199	1.1538	0.000598474
ABHD5	abhydrolase domain containing 5	NM_016006	8079153	8.82048	8.95749	9.06083	9.24247	1.09963	0.106117	1.18128	0.0127245	1.33977	0.000505542
ABHD6	abhydrolase domain containing 6	NM_020676	8080762	8.75377	8.67847	8.5486	8.5376	-1.05358	0.402853	-1.15282	0.0427389	-1.16164	0.0349503
ABHD8	abhydrolase domain containing 8	NM_024527	8035271	7.78462	7.78163	7.66044	7.72683	-1.00207	0.978783	-1.08989	0.287454	-1.04087	0.610304
ABI1	abl-interactor 1	NM_005470	7932616	9.34153	9.35352	9.26743	9.28474	1.00835	0.886631	-1.05271	0.389709	-1.04015	0.505595
ABI2	abl-interactor 2	NM_005759	8047659	10.3362	10.3971	10.0421	9.98967	1.04313	0.406829	-1.22612	0.00289004	-1.27146	0.0010803
ABI3	ABI family, member 3	NM_016428	8008185	6.72295	6.66563	6.55646	6.85891	-1.04053	0.60043	-1.12232	0.151915	1.09882	0.231989
ABI3BP	ABI family, member 3 (NESH) binding protein	NM_015429	8089145	5.82998	5.82626	5.89623	5.85388	-1.00258	0.971981	1.04699	0.537097	1.0167	0.821915
ABL1	c-abl oncogene 1, non-receptor tyrosine kinase	NM_005157	8158725	9.37693	9.39311	9.4496	9.36822	1.01128	0.611117	1.05166	0.0448147	-1.00605	0.783212
ABL2	c-abl oncogene 2, non-receptor tyrosine kinase	NM_007314	7922610	9.1601	9.33959	9.33169	9.38093	1.13248	0.00145062	1.12629	0.00190407	1.16541	0.000386899
ABLIM1	actin binding LIM protein 1	NM_002313	7936463	9.31539	9.52749	9.39934	9.4431	1.15837	0.00777425	1.05992	0.200306	1.09256	0.0664813
ABLIM2	actin binding LIM protein family, member 2	NM_001130083	8099279	6.90987	6.90452	6.85548	7.01627	-1.00372	0.969969	-1.03842	0.703249	1.07654	0.462023
ABLIM3	actin binding LIM protein family, member 3	NM_014945	8109093	6.46264	6.45269	6.41018	6.51817	-1.00692	0.923784	-1.03703	0.616864	1.03924	0.59673
ABO	ABO blood group (transferase A, alpha 1-3-N-acetylgalactosaminyltransferase; transferase B, alpha 1-3-galactosyltransferase)	NM_020469	8164853	6.95352	6.86912	6.76335	6.95165	-1.06025	0.541526	-1.1409	0.188749	-1.0013	0.989079
ABR	active BCR-related	NM_021962	8010983	8.89307	8.8246	9.05486	9.03295	-1.0486	0.0260752	1.11868	0.000200775	1.10182	0.000530646
ABRA	actin-binding Rho activating protein	NM_139166	8152291	5.45764	5.30819	5.32503	5.26927	-1.10915	0.308733	-1.09628	0.363068	-1.13948	0.207923
ABRACL	ABRA C-terminal like	NM_021243	8122336	8.75533	8.58985	8.52349	8.54483	-1.12154	0.0973453	-1.17434	0.0301832	-1.15709	0.0440092
ABT1	activator of basal transcription 1	NM_013375	8117522	8.54628	8.45159	8.54708	8.40868	-1.06784	0.335341	1.00056	0.993299	-1.10007	0.174693
ABTB1	ankyrin repeat and BTB (POZ) domain containing 1	NM_172027	8082380	7.24751	7.17913	7.14531	7.21629	-1.04854	0.503856	-1.07341	0.326115	-1.02188	0.757483
ABTB2	ankyrin repeat and BTB (POZ) domain containing 2	NM_145804	7947462	8.14728	8.25506	8.29757	8.21922	1.07757	0.108723	1.10979	0.0359818	1.05113	0.26268
ACAA1	acetyl-CoA acyltransferase 1	NM_001607	8086201	8.20493	8.2138	8.18135	8.16305	1.00617	0.85496	-1.01648	0.629184	-1.02946	0.39861
ACAA1	acetyl-CoA acyltransferase 1	AK127051	8086216	3.97269	4.00722	3.84793	3.8821	1.02422	0.860394	-1.09033	0.530092	-1.0648	0.646466
ACAA2	acetyl-CoA acyltransferase 2	NM_006111	8023261	9.18743	9.14575	9.21891	9.13817	-1.02931	0.587212	1.02206	0.680499	-1.03473	0.522735
ACACA	acetyl-CoA carboxylase alpha	NM_198839	8014487	8.91661	9.20957	9.2521	9.20427	1.22515	2.36e-05	1.2618	8.65e-06	1.22066	2.69e-05
ACACB	acetyl-CoA carboxylase beta	NM_001093	7958466	7.53024	7.5524	7.62486	7.54129	1.01547	0.671153	1.06778	0.0965996	1.00768	0.831641
ACAD10	acyl-CoA dehydrogenase family, member 10	NM_001136538	7958761	7.60767	7.6643	7.96753	7.96206	1.04003	0.505571	1.2833	0.00219829	1.27844	0.00240558
ACAD11	acyl-CoA dehydrogenase family, member 11	NM_032169	8090715	9.00881	9.06879	9.39578	9.2369	1.04245	0.554726	1.30764	0.00407847	1.17129	0.0471056
ACAD8	acyl-CoA dehydrogenase family, member 8	NM_014384	7945283	9.43162	9.51989	9.31934	9.33323	1.06309	0.0703942	-1.08094	0.0290661	-1.07058	0.0484821
ACAD9	acyl-CoA dehydrogenase family, member 9	NM_014049	8082444	9.83822	9.92803	9.94965	9.87439	1.06423	0.222699	1.0803	0.139593	1.02539	0.60885
ACAD9	acyl-CoA dehydrogenase family, member 9	NR_033426	8090511	5.69238	5.81424	5.79622	5.68376	1.08813	0.368109	1.07463	0.439852	-1.006	0.947821
ACADL	acyl-CoA dehydrogenase, long chain	NM_001608	8058591	5.97296	5.80841	5.84847	5.59697	-1.12082	0.045864	-1.09013	0.111835	-1.29773	0.000649556
ACADM	acyl-CoA dehydrogenase, C-4 to C-12 straight chain	NM_000016	7902367	11.3027	11.3898	11.3963	11.3714	1.06225	0.0396544	1.06702	0.0298651	1.04876	0.089037
ACADS	acyl-CoA dehydrogenase, C-2 to C-3 short chain	NM_000017	7959220	8.68896	8.50866	8.574	8.68838	-1.13311	0.012926	-1.08294	0.0768719	-1.0004	0.992134
ACADSB	acyl-CoA dehydrogenase, short/branched chain	NM_001609	7931168	8.82762	8.92968	9.13038	8.9971	1.07331	0.122905	1.23351	0.000912211	1.12465	0.0210367
ACADVL	acyl-CoA dehydrogenase, very long chain	NM_000018	8004271	9.88667	9.86555	9.7708	9.86796	-1.01474	0.493711	-1.08362	0.00432411	-1.01305	0.54291
ACAN	aggrecan	NM_013227	7985786	6.0543	6.20091	6.07608	6.2873	1.10696	0.136032	1.0152	0.811787	1.17528	0.029988
ACAP1	ArfGAP with coiled-coil, ankyrin repeat and PH domains 1	NM_014716	8004331	6.15747	6.12406	5.96867	5.97861	-1.02343	0.818263	-1.13981	0.216427	-1.13199	0.23931
ACAP2	ArfGAP with coiled-coil, ankyrin repeat and PH domains 2	NM_012287	8092933	8.49504	8.65759	8.80172	8.69402	1.11927	0.236165	1.23686	0.0420882	1.14789	0.155571
ACAP3	ArfGAP with coiled-coil, ankyrin repeat and PH domains 3	NM_030649	7911458	8.29192	8.05874	8.23577	8.17988	-1.17542	0.0115639	-1.03969	0.455359	-1.08075	0.156133
ACAT1	acetyl-CoA acetyltransferase 1	NM_000019	7943605	9.85319	9.88255	10.1206	10.0685	1.02056	0.731799	1.20362	0.0120111	1.16097	0.0314561
ACAT2	acetyl-CoA acetyltransferase 2	NM_005891	8123137	9.6918	9.54254	9.51869	9.42325	-1.109	0.0555089	-1.12748	0.0317745	-1.2046	0.0037953
ACBD3	acyl-CoA binding domain containing 3	NM_022735	7924701	11.0234	10.9926	11.1206	11.1098	-1.0216	0.56882	1.06964	0.0981521	1.06169	0.134614
ACBD4	acyl-CoA binding domain containing 4	NM_001135704	8007730	7.3204	7.22207	7.28344	7.2886	-1.07053	0.326016	-1.02595	0.704413	-1.02228	0.743827
ACBD5	acyl-CoA binding domain containing 5	NM_145698	7932703	8.6065	8.63266	8.81718	8.7266	1.0183	0.740794	1.15724	0.024732	1.08681	0.154497
ACBD6	acyl-CoA binding domain containing 6	NM_032360	7922656	7.52331	7.63752	7.85053	7.54777	1.08238	0.285393	1.2546	0.0111902	1.0171	0.812446
ACBD7	acyl-CoA binding domain containing 7	NM_001039844	7932214	7.45883	7.69932	7.64392	7.55564	1.1814	0.129008	1.13689	0.228942	1.06941	0.514893
ACCS	1-aminocyclopropane-1-carboxylate synthase homolog (Arabidopsis)(non-functional)	NM_032592	7939507	7.09991	7.22029	7.1946	7.08555	1.08702	0.188846	1.06783	0.291328	-1.01001	0.868182
ACCSL	1-aminocyclopropane-1-carboxylate synthase homolog (Arabidopsis)(non-functional)-like	NM_001031854	7939494	5.74912	5.46272	5.36539	5.67842	-1.21959	0.0585997	-1.3047	0.018332	-1.05022	0.601219
ACD	adrenocortical dysplasia homolog (mouse)	NM_001082486	8002057	9.02698	8.86885	8.64479	8.5329	-1.11584	0.0818076	-1.30331	0.00134005	-1.40842	0.000254698
ACE	angiotensin I converting enzyme	NM_000789	8009096	6.5011	6.30625	6.51501	6.50682	-1.1446	0.0037062	1.00969	0.780097	1.00397	0.908383
ACE2	angiotensin I converting enzyme 2	NM_021804	8171449	5.40494	5.43178	5.42165	5.43995	1.01878	0.831901	1.01164	0.894802	1.02456	0.782075
ACER1	alkaline ceramidase 1	NM_133492	8033151	6.12172	6.10502	6.01221	6.14274	-1.01165	0.873793	-1.07886	0.313699	1.01467	0.841723
ACER2	alkaline ceramidase 2	NM_001010887	8154563	7.09872	7.32196	7.03813	7.35854	1.16735	0.0778936	-1.0429	0.598199	1.19732	0.0464943
ACER3	alkaline ceramidase 3	NM_018367	7942679	9.07771	9.16395	8.81456	8.64577	1.0616	0.462804	-1.20009	0.0464695	-1.34905	0.00479391
ACHE	acetylcholinesterase (Yt blood group)	NM_015831	8141648	6.44828	6.46036	6.41527	6.38518	1.00841	0.882302	-1.02314	0.687294	-1.0447	0.447843
ACIN1	apoptotic chromatin condensation inducer 1	ENST00000262710	7973371	9.04756	9.15546	8.85815	8.8539	1.07765	0.222867	-1.1403	0.0489197	-1.14366	0.0450996
ACIN1	apoptotic chromatin condensation inducer 1	NM_014977	7977906	10.3873	10.4978	10.4528	10.4589	1.0796	0.0390535	1.04638	0.182728	1.05086	0.149145
ACKR1	atypical chemokine receptor 1 (Duffy blood group)	NM_002036	7906435	5.72891	5.69159	5.67327	5.87164	-1.0262	0.782108	-1.03932	0.680965	1.104	0.305689
ACKR2	atypical chemokine receptor 2	NM_001296	8079117	6.04577	6.00743	6.20603	5.92315	-1.02693	0.766707	1.11749	0.23538	-1.08871	0.354957
ACKR3	atypical chemokine receptor 3	NM_020311	8049471	4.53737	4.47027	4.35476	4.48926	-1.04761	0.22984	-1.13494	0.00764514	-1.0339	0.378652
ACKR4	atypical chemokine receptor 4	NM_178445	8122334	5.6287	5.6887	5.6702	5.72776	1.04247	0.661802	1.02918	0.761471	1.07107	0.474878
ACKR4	atypical chemokine receptor 4	NM_178445	8082745	5.06913	5.09147	5.14305	4.78864	1.01561	0.932325	1.05257	0.779231	-1.2146	0.303253
ACLY	ATP citrate lyase	NM_001096	8015460	11.9469	11.9095	11.6492	11.6932	-1.02629	0.283827	-1.2292	1.66e-05	-1.19224	5.32e-05
ACMSD	aminocarboxymuconate semialdehyde decarboxylase	NM_138326	8045368	5.54946	5.62204	5.51147	5.61315	1.0516	0.26614	-1.02668	0.548898	1.04513	0.324831
ACN9	ACN9 homolog (S. cerevisiae)	NM_020186	8134415	9.00089	9.00479	9.11134	8.99914	1.00271	0.918724	1.07957	0.0176166	-1.00121	0.96366
ACO1	aconitase 1, soluble	NM_002197	8154733	10.171	10.3229	10.0568	10.118	1.11096	0.0206682	-1.08241	0.0624463	-1.03748	0.344176
ACO2	aconitase 2, mitochondrial	NM_001098	8073430	10.2169	10.112	10.2769	10.2138	-1.07543	0.00799908	1.04244	0.0799479	-1.00217	0.919502
ACOT1	acyl-CoA thioesterase 1	NM_001037161	7975598	7.69718	7.44706	7.55031	7.40543	-1.18931	0.0172409	-1.10716	0.116848	-1.22412	0.00817764
ACOT11	acyl-CoA thioesterase 11	NM_147161	7901613	6.84851	6.59894	6.63661	6.72882	-1.18885	0.0162221	-1.15822	0.0328366	-1.0865	0.183799
ACOT11	acyl-CoA thioesterase 11	NM_147161	7916412	6.45004	6.36855	6.27565	6.41332	-1.05811	0.463362	-1.12848	0.137958	-1.02578	0.737505
ACOT12	acyl-CoA thioesterase 12	NM_130767	8112920	5.09028	5.00753	5.0307	5.05932	-1.05903	0.370458	-1.04216	0.513791	-1.02169	0.731798
ACOT13	acyl-CoA thioesterase 13	NM_018473	8117219	10.0272	9.881	9.93542	9.9729	-1.10668	0.0440335	-1.06571	0.172274	-1.03838	0.400925
ACOT2	acyl-CoA thioesterase 2	NM_006821	7975602	9.02239	8.94455	8.90328	8.7387	-1.05544	0.290459	-1.08607	0.121505	-1.21731	0.00332033
ACOT4	acyl-CoA thioesterase 4	NM_152331	7975607	5.39979	5.41217	5.35767	5.4595	1.00861	0.873783	-1.02963	0.591855	1.04226	0.451496
ACOT6	acyl-CoA thioesterase 6	NM_001037162	7975613	5.91202	5.55411	5.73114	5.63698	-1.28157	0.00991247	-1.13358	0.1278	-1.21003	0.0324625
ACOT7	acyl-CoA thioesterase 7	NM_007274	7912012	9.33305	9.18266	9.11702	9.23554	-1.10987	0.0113099	-1.16154	0.00153922	-1.06993	0.066616
ACOT7	acyl-CoA thioesterase 7	NM_007274	8099965	9.64035	9.43797	9.45929	9.50127	-1.15059	0.0891373	-1.13372	0.121797	-1.1012	0.220416
ACOT8	acyl-CoA thioesterase 8	NM_005469	8066598	8.36243	8.23158	8.43107	8.2618	-1.09494	0.193678	1.04873	0.477936	-1.07224	0.306926
ACOT9	acyl-CoA thioesterase 9	NM_001037171	8171802	9.30084	9.30882	9.28508	9.27607	1.00554	0.829053	-1.01098	0.671174	-1.01732	0.508103
ACOX1	acyl-CoA oxidase 1, palmitoyl	NM_004035	8018558	8.74957	8.73322	8.85676	8.67275	-1.0114	0.768939	1.07713	0.081555	-1.05469	0.191296
ACOX2	acyl-CoA oxidase 2, branched chain	NM_003500	8088397	6.0023	6.01251	5.94408	5.87628	1.0071	0.918822	-1.04118	0.565233	-1.09128	0.230347
ACOX3	acyl-CoA oxidase 3, pristanoyl	NM_003501	8099304	8.33045	8.37296	8.31176	8.43341	1.02991	0.418206	-1.01304	0.717276	1.07398	0.072562
ACOXL	acyl-CoA oxidase-like	NM_001142807	8044353	5.49442	5.4653	5.40187	5.45191	-1.02039	0.835252	-1.06625	0.513965	-1.0299	0.761786
ACP1	acid phosphatase 1, soluble	NR_024080	8039961	10.1267	10.0325	10.1067	10.0666	-1.06747	0.0699751	-1.01395	0.669236	-1.0425	0.219407
ACP2	acid phosphatase 2, lysosomal	NM_001610	7947815	9.51364	9.59505	9.7678	9.7666	1.05805	0.137211	1.19264	0.000867076	1.19165	0.000893394
ACP5	acid phosphatase 5, tartrate resistant	NM_001111035	8034304	6.26858	6.25445	6.17716	6.23969	-1.00984	0.922998	-1.06542	0.536778	-1.02023	0.843492
ACP6	acid phosphatase 6, lysophosphatidic	NM_016361	7919326	8.9946	9.08967	9.29518	9.13713	1.06812	0.0648116	1.23164	0.000142892	1.10384	0.0124686
ACPP	acid phosphatase, prostate	NM_001099	8082673	5.25886	5.3686	5.23898	5.42907	1.07904	0.35461	-1.01387	0.863177	1.12522	0.166037
ACPT	acid phosphatase, testicular	NM_033068	8030736	7.236	7.17336	7.03392	7.26436	-1.04438	0.613542	-1.15035	0.128533	1.01985	0.817966
ACR	acrosin	NM_001097	8054766	6.80494	6.8605	6.73793	6.97377	1.03927	0.489548	-1.04754	0.407904	1.12415	0.058941
ACR	acrosin	NM_001097	8074153	7.73249	7.56509	7.54681	7.53427	-1.12303	0.219767	-1.13735	0.177995	-1.14728	0.153571
ACRBP	acrosin binding protein	NM_032489	7960642	6.65173	6.75138	6.73545	6.79714	1.07151	0.423706	1.05975	0.498878	1.10605	0.253571
ACRC	acidic repeat containing	NM_052957	8168345	6.60702	6.57264	6.73658	6.69437	-1.02411	0.780231	1.09396	0.308435	1.06242	0.4843
ACRV1	acrosomal vesicle protein 1	NM_001612	7952503	5.4362	5.31088	5.37732	5.35154	-1.09075	0.173686	-1.04166	0.502792	-1.06043	0.342598
ACSBG1	acyl-CoA synthetase bubblegum family member 1	NM_015162	7990683	6.12706	6.1948	6.07778	6.24495	1.04807	0.490421	-1.03475	0.613238	1.08515	0.243901
ACSBG2	acyl-CoA synthetase bubblegum family member 2	NM_030924	8025011	5.23196	5.16194	5.12806	5.12759	-1.04973	0.44914	-1.07467	0.271626	-1.07502	0.269615
ACSF2	acyl-CoA synthetase family member 2	NM_025149	8008321	7.30188	7.60785	7.46212	7.53785	1.23625	0.00115646	1.11747	0.0326515	1.1777	0.00524912
ACSF3	acyl-CoA synthetase family member 3	NM_174917	7997863	7.8819	7.85275	7.90327	7.87003	-1.02042	0.728561	1.01492	0.798911	-1.00826	0.887276
ACSL1	acyl-CoA synthetase long-chain family member 1	NM_001995	8103951	8.79664	8.64054	8.89902	8.7769	-1.11427	0.0316021	1.07354	0.126497	-1.01377	0.75077
ACSL3	acyl-CoA synthetase long-chain family member 3	NM_004457	8048733	9.81652	9.93649	9.90738	9.78053	1.08671	0.202845	1.065	0.324193	-1.02526	0.688223
ACSL4	acyl-CoA synthetase long-chain family member 4	NM_022977	8174474	9.32504	9.19838	9.23268	9.14824	-1.09176	0.0482615	-1.06611	0.127922	-1.13037	0.011694
ACSL5	acyl-CoA synthetase long-chain family member 5	NM_016234	7930498	5.11873	5.07763	5.12071	5.04303	-1.02889	0.646146	1.00138	0.982176	-1.05387	0.405251
ACSL6	acyl-CoA synthetase long-chain family member 6	NM_015256	8113938	6.69683	6.47319	6.37659	6.39407	-1.16767	0.00938168	-1.24853	0.00124558	-1.2335	0.00175339
ACSM1	acyl-CoA synthetase medium-chain family member 1	NM_052956	7999981	5.02585	4.96857	4.81155	4.9312	-1.0405	0.606217	-1.16014	0.0796427	-1.0678	0.401236
ACSM2A	acyl-CoA synthetase medium-chain family member 2A	AK091978	7993754	4.91865	4.72705	4.87917	5.13826	-1.14203	0.00311221	-1.02774	0.414932	1.16442	0.0013863
ACSM2A	acyl-CoA synthetase medium-chain family member 2A	NM_001010845	7993737	5.06771	4.97601	4.96732	5.07993	-1.06562	0.296163	-1.07206	0.255914	1.00851	0.885255
ACSM2B	acyl-CoA synthetase medium-chain family member 2B	NM_182617	7999965	5.21262	5.12302	5.1598	5.25062	-1.06408	0.404846	-1.0373	0.618178	1.02669	0.718882
ACSM3	acyl-CoA synthetase medium-chain family member 3	NM_005622	7993756	6.42314	6.92185	6.66056	6.69055	1.41296	0.00158667	1.17888	0.0565721	1.20365	0.0364746
ACSM5	acyl-CoA synthetase medium-chain family member 5	NM_017888	7993726	5.69918	5.69191	5.53181	5.56893	-1.00505	0.958622	-1.12301	0.252352	-1.09448	0.365158
ACSS1	acyl-CoA synthetase short-chain family member 1	NM_032501	8065444	8.05969	7.88811	7.801	7.944	-1.12629	0.0169197	-1.1964	0.00191901	-1.08349	0.0772383
ACSS2	acyl-CoA synthetase short-chain family member 2	NM_018677	8062041	7.62932	7.79526	7.56441	7.58833	1.1219	0.0414456	-1.04602	0.370391	-1.02882	0.565561
ACSS3	acyl-CoA synthetase short-chain family member 3	NM_024560	7957386	4.95585	4.81402	4.77368	4.85496	-1.1033	0.271347	-1.13459	0.167623	-1.07243	0.425076
ACTA1	actin, alpha 1, skeletal muscle	NM_001100	7924910	9.00038	8.98512	8.91877	8.98327	-1.01063	0.781272	-1.0582	0.163148	-1.01193	0.755777
ACTA2	actin, alpha 2, smooth muscle, aorta	NM_001141945	7934906	7.66691	7.78413	8.98706	9.07853	1.08465	0.148142	2.49692	9.21e-08	2.66036	5.45e-08
ACTA2	actin, alpha 2, smooth muscle, aorta	NM_001141945	7929026	6.00871	5.97476	6.04072	6.18372	-1.02381	0.733413	1.02243	0.748064	1.12897	0.106547
ACTB	actin, beta	NM_001101	8137979	12.7633	12.7928	12.7663	12.726	1.02066	0.481697	1.00211	0.941176	-1.02621	0.377827
ACTBL2	actin, beta-like 2	NM_001017992	8112198	4.98694	4.75911	4.80278	4.90232	-1.17107	0.205316	-1.13615	0.297471	-1.06041	0.622437
ACTC1	actin, alpha, cardiac muscle 1	NM_005159	7987315	6.33129	6.29094	6.31118	6.26772	-1.02836	0.701619	-1.01404	0.848042	-1.04505	0.548916
ACTG1	actin, gamma 1	NM_001614	8019183	12.9263	12.8517	12.8611	12.7871	-1.05302	0.0166568	-1.04617	0.0299268	-1.10123	0.000492716
ACTG2	actin, gamma 2, smooth muscle, enteric	NM_001615	8042788	6.34583	6.33723	6.28114	6.2045	-1.00598	0.945564	-1.04586	0.610426	-1.10292	0.280193
ACTL10	actin-like 10	BC137111	8061944	7.29304	7.30122	7.20014	7.33529	1.00569	0.855204	-1.06651	0.0648045	1.02972	0.358982
ACTL6A	actin-like 6A	NM_178042	8084067	8.96132	8.89924	9.01032	8.86363	-1.04397	0.474566	1.03455	0.570022	-1.07005	0.271669
ACTL6B	actin-like 6B	NM_016188	8141580	6.67118	6.46307	6.19144	6.30715	-1.15517	0.0433452	-1.3945	0.000555885	-1.28702	0.00302203
ACTL7A	actin-like 7A	NM_006687	8157141	5.24117	5.07502	5.13339	5.20077	-1.12207	0.133285	-1.07757	0.31	-1.0284	0.695186
ACTL7B	actin-like 7B	NM_006686	8163019	7.2791	7.43177	7.31875	7.34632	1.11163	0.146794	1.02786	0.687482	1.0477	0.499407
ACTL8	actin-like 8	NM_030812	7898516	6.03776	6.04698	6.05293	5.89316	1.00641	0.966249	1.01057	0.944492	-1.10543	0.51276
ACTL9	actin-like 9	NM_178525	8033662	7.89381	7.82252	7.72721	7.88749	-1.05065	0.436113	-1.12241	0.091702	-1.00439	0.943845
ACTN1	actinin, alpha 1	NM_001130004	7979824	11.2339	11.2512	11.13	11.2171	1.01211	0.557914	-1.07466	0.00641844	-1.01168	0.571588
ACTN2	actinin, alpha 2	NM_001103	7910727	7.52032	7.60436	7.755	7.79313	1.05998	0.270825	1.17664	0.0108082	1.20816	0.00494811
ACTN3	actinin, alpha 3	NM_001104	7941662	6.28752	6.4556	6.30633	6.24168	1.12356	0.0387814	1.01312	0.789303	-1.03229	0.519699
ACTN4	actinin, alpha 4	NM_004924	8028524	12.2233	12.2782	12.2516	12.276	1.03877	0.0422997	1.01977	0.249442	1.03717	0.0492397
ACTR10	actin-related protein 10 homolog (S. cerevisiae)	NM_018477	7974587	8.86487	8.9927	9.28489	9.07729	1.09264	0.351217	1.33794	0.0116539	1.15863	0.13859
ACTR1A	ARP1 actin-related protein 1 homolog A, centractin alpha (yeast)	NM_005736	7936028	10.6852	10.7751	10.6959	10.697	1.06433	0.0993661	1.00744	0.830142	1.00826	0.811965
ACTR1B	ARP1 actin-related protein 1 homolog B, centractin beta (yeast)	NM_005735	8054077	8.89748	8.80625	9.06785	8.95989	-1.06528	0.128479	1.12534	0.0132824	1.0442	0.27968
ACTR2	ARP2 actin-related protein 2 homolog (yeast)	NM_001005386	8042337	11.3664	11.273	11.3973	11.3715	-1.06695	0.027202	1.0216	0.399793	1.00349	0.888223
ACTR3	ARP3 actin-related protein 3 homolog (yeast)	NM_005721	8044686	11.0452	10.9748	11.094	10.9371	-1.05004	0.537611	1.03439	0.667506	-1.07783	0.351867
ACTR3B	ARP3 actin-related protein 3 homolog B (yeast)	NM_020445	8137474	9.77545	9.89066	9.97883	10.0342	1.08313	0.0481045	1.15139	0.00336969	1.1964	0.000789231
ACTR3BP2	ACTR3B pseudogene 2	NR_027714	8043487	3.5938	3.58291	3.59245	3.64069	-1.00757	0.802447	-1.00094	0.975187	1.03303	0.297582
ACTR3BP2	ACTR3B pseudogene 2	NR_027714	7927097	3.59264	3.56663	3.56868	3.63327	-1.01819	0.406624	-1.01675	0.443017	1.02856	0.20842
ACTR3BP2	ACTR3B pseudogene 2	NR_027714	8071058	3.94553	3.86049	3.77763	3.81906	-1.06072	0.47411	-1.12342	0.1764	-1.09162	0.296421
ACTR3BP2	ACTR3B pseudogene 2	NR_027714	8001070	3.74688	3.68307	3.84414	3.90254	-1.04522	0.477698	1.06974	0.289172	1.11393	0.106764
ACTR3C	ARP3 actin-related protein 3 homolog C (yeast)	NM_001164458	8143766	6.7636	6.93803	7.09018	6.9015	1.12852	0.135052	1.25403	0.014402	1.1003	0.225264
ACTR5	ARP5 actin-related protein 5 homolog (yeast)	NM_024855	8062545	8.57068	8.61675	8.62849	8.52213	1.03245	0.473691	1.04088	0.373107	-1.03423	0.451011
ACTR6	ARP6 actin-related protein 6 homolog (yeast)	NM_022496	7957793	8.05014	7.90712	8.07694	7.87717	-1.10422	0.453947	1.01875	0.886427	-1.12738	0.369047
ACTR8	ARP8 actin-related protein 8 homolog (yeast)	NM_022899	8088151	9.70532	9.63389	9.73321	9.56828	-1.05076	0.3618	1.01952	0.715459	-1.09965	0.100618
ACTRT1	actin-related protein T1	NM_138289	8174979	4.67837	4.6801	4.47166	4.64981	1.0012	0.991043	-1.15405	0.202943	-1.01999	0.852832
ACTRT2	actin-related protein T2	NM_080431	7897128	6.3091	6.17009	6.11341	6.26111	-1.10115	0.103406	-1.14527	0.0322674	-1.03382	0.543507
ACTRT3	actin-related protein T3	NM_032487	8092002	5.81599	5.90734	5.74536	5.7234	1.06537	0.293598	-1.05017	0.41017	-1.06628	0.287604
ACVR1	activin A receptor, type I	NM_001105	8056005	7.53086	7.60488	7.52262	7.42534	1.05265	0.196697	-1.00573	0.879322	-1.07588	0.0796205
ACVR1B	activin A receptor, type IB	NM_004302	7955535	8.95986	9.07518	9.06166	9.09224	1.08322	0.0145632	1.07311	0.0254262	1.0961	0.00736088
ACVR1C	activin A receptor, type IC	NM_145259	8055992	7.66196	7.6866	7.91602	7.92661	1.01723	0.757522	1.19256	0.01096	1.20135	0.00894131
ACVR2A	activin A receptor, type IIA	NM_001616	8045587	8.26509	8.46832	8.73477	8.57206	1.15128	0.0358372	1.38481	0.000394859	1.23711	0.00519523
ACVR2B	activin A receptor, type IIB	NM_001106	8078805	7.88862	7.97929	8.12493	8.14564	1.06487	0.119101	1.17797	0.00187853	1.19501	0.00112509
ACVRL1	activin A receptor type II-like 1	NM_000020	7955562	6.26045	6.15544	6.19937	6.49821	-1.07551	0.407827	-1.04324	0.625133	1.17916	0.0833402
ACY1	aminoacylase 1	NM_000666	8080168	8.70842	8.67548	9.05501	9.04789	-1.02309	0.493627	1.27155	6.63e-05	1.26529	7.68e-05
ACY3	aspartoacylase (aminocyclase) 3	NM_080658	7949873	6.75766	6.74205	6.60382	6.64053	-1.01088	0.902785	-1.11253	0.249401	-1.08458	0.371995
ACYP1	acylphosphatase 1, erythrocyte (common) type	NM_203488	7980265	8.38363	8.3371	8.41525	8.48919	-1.03278	0.618985	1.02216	0.734253	1.07591	0.274344
ACYP2	acylphosphatase 2, muscle type	NM_138448	8041982	6.20315	6.29856	6.25967	6.31795	1.06837	0.382337	1.03995	0.598922	1.08282	0.298352
ADA	adenosine deaminase	NM_000022	8066431	8.71133	8.96251	8.94587	9.07917	1.19018	0.00370188	1.17653	0.00539958	1.29042	0.000351337
ADAD1	adenosine deaminase domain containing 1 (testis-specific)	NM_139243	8097236	4.80737	4.79684	4.72257	4.87753	-1.00732	0.863993	-1.06054	0.191912	1.04983	0.272201
ADAD2	adenosine deaminase domain containing 2	NM_139174	7997569	7.60916	7.58942	7.51372	7.68368	-1.01378	0.799653	-1.06839	0.240243	1.05302	0.350838
ADAD2	adenosine deaminase domain containing 2	NM_139174	8003145	6.70535	6.66366	6.35272	6.49007	-1.02932	0.846754	-1.27689	0.129812	-1.16093	0.3328
ADAL	adenosine deaminase-like	NM_001159280	7983191	8.51067	8.47183	8.49347	8.28496	-1.02729	0.715448	-1.01199	0.871307	-1.16935	0.059445
ADAM10	ADAM metallopeptidase domain 10	NM_001110	7989224	10.2609	10.2629	10.208	10.144	1.00143	0.97539	-1.0373	0.43767	-1.08435	0.10847
ADAM11	ADAM metallopeptidase domain 11	NM_002390	8007675	8.33756	8.21613	8.32152	8.30789	-1.08781	0.0470812	-1.01118	0.764756	-1.02078	0.582486
ADAM12	ADAM metallopeptidase domain 12	NM_003474	7936968	5.63703	5.44942	5.29963	5.47643	-1.13888	0.137343	-1.26348	0.0178962	-1.11775	0.195277
ADAM15	ADAM metallopeptidase domain 15	NM_207196	7905881	9.33286	9.32832	9.40704	9.40011	-1.00315	0.923826	1.05276	0.145822	1.04772	0.18223
ADAM17	ADAM metallopeptidase domain 17	NM_003183	8050190	9.16898	9.35398	9.20955	9.24035	1.13682	0.0113964	1.02851	0.49409	1.05071	0.24301
ADAM18	ADAM metallopeptidase domain 18	NM_014237	8146069	4.49674	4.38703	4.54055	4.28181	-1.07901	0.430938	1.03084	0.748968	-1.16064	0.142867
ADAM19	ADAM metallopeptidase domain 19	NM_033274	8115490	7.38706	7.37278	7.01664	7.07608	-1.00995	0.903324	-1.29273	0.0116914	-1.24055	0.0258872
ADAM2	ADAM metallopeptidase domain 2	NM_001464	8150395	4.54185	4.44906	4.36611	4.52019	-1.06643	0.191906	-1.12954	0.0271026	-1.01513	0.747913
ADAM20	ADAM metallopeptidase domain 20	NM_003814	7979927	6.38742	6.38866	6.45461	6.459	1.00086	0.992469	1.04767	0.610767	1.05087	0.588059
ADAM21	ADAM metallopeptidase domain 21	NM_003813	7975406	6.18231	6.14178	6.27947	6.29861	-1.02849	0.671803	1.06967	0.322581	1.08395	0.242549
ADAM21	ADAM metallopeptidase domain 21	NM_003813	7979904	6.24327	6.56822	6.6031	6.59346	1.25263	0.0358775	1.28328	0.0235906	1.27473	0.0264791
ADAM22	ADAM metallopeptidase domain 22	NM_021723	8133983	7.49553	7.6159	7.53174	7.51646	1.08702	0.0509047	1.02542	0.509524	1.01462	0.700314
ADAM23	ADAM metallopeptidase domain 23	NM_003812	8047788	8.89115	8.7519	9.16966	8.95818	-1.10133	0.188306	1.21294	0.0206141	1.04756	0.508293
ADAM28	ADAM metallopeptidase domain 28	NM_014265	8145293	5.15307	5.05453	5.14821	5.16628	-1.0707	0.155308	-1.00338	0.940144	1.0092	0.838707
ADAM29	ADAM metallopeptidase domain 29	NM_014269	8098368	5.22859	5.11145	4.95952	5.12436	-1.08459	0.147217	-1.20503	0.0061656	-1.07492	0.191176
ADAM30	ADAM metallopeptidase domain 30	NM_021794	7919088	4.58733	4.59924	4.43416	4.59811	1.00829	0.885371	-1.11201	0.0920219	1.0075	0.896145
ADAM32	ADAM metallopeptidase domain 32	NM_145004	8146024	5.5412	5.43888	5.35814	5.42236	-1.0735	0.438395	-1.13529	0.182687	-1.08586	0.371282
ADAM33	ADAM metallopeptidase domain 33	NM_025220	8064686	7.6763	7.45077	7.43009	7.53421	-1.16921	0.0937123	-1.18609	0.0715378	-1.10351	0.265125
ADAM3A	ADAM metallopeptidase domain 3A (pseudogene)	NR_024107	8150375	4.85438	4.8223	4.75118	4.78692	-1.02249	0.784793	-1.07415	0.390185	-1.04787	0.569042
ADAM5	ADAM metallopeptidase domain 5, pseudogene	NR_001448	8146051	4.33941	4.20576	4.24895	4.19329	-1.09707	0.233932	-1.06471	0.408914	-1.10659	0.196906
ADAM6	ADAM metallopeptidase domain 6, pseudogene	NR_002224	7986629	6.12744	6.09453	6.06993	6.11895	-1.02308	0.593196	-1.04067	0.35948	-1.0059	0.889435
ADAM7	ADAM metallopeptidase domain 7	NM_003817	8145334	4.6647	4.57965	4.51482	4.69114	-1.06072	0.140043	-1.10947	0.0203004	1.0185	0.624286
ADAM8	ADAM metallopeptidase domain 8	NM_001109	7937150	6.83116	6.84564	6.78098	6.8704	1.01009	0.837544	-1.03539	0.483876	1.02757	0.581767
ADAM9	ADAM metallopeptidase domain 9	NM_003816	8146000	10.5815	10.5352	10.7427	10.6268	-1.03262	0.584641	1.11818	0.0828109	1.03188	0.592901
ADAMDEC1	ADAM-like, decysin 1	NM_014479	8145317	4.74636	4.5363	4.58916	4.5852	-1.15674	0.113358	-1.11513	0.22007	-1.11819	0.209753
ADAMTS1	ADAM metallopeptidase with thrombospondin type 1 motif, 1	NM_006988	8069676	9.47615	9.57182	9.17684	9.11992	1.06856	0.0980208	-1.23056	0.000379164	-1.28007	0.0001158
ADAMTS10	ADAM metallopeptidase with thrombospondin type 1 motif, 10	NM_030957	8033635	7.18059	7.01594	6.918	6.98804	-1.12089	0.0569096	-1.19963	0.00755971	-1.14279	0.0316246
ADAMTS12	ADAM metallopeptidase with thrombospondin type 1 motif, 12	NM_030955	8111387	6.25206	6.25095	6.31167	6.28304	-1.00077	0.991297	1.04218	0.561848	1.0217	0.761221
ADAMTS13	ADAM metallopeptidase with thrombospondin type 1 motif, 13	NM_139025	8159036	7.3865	7.39907	7.46196	7.46212	1.00875	0.786275	1.0537	0.130785	1.05381	0.130119
ADAMTS14	ADAM metallopeptidase with thrombospondin type 1 motif, 14	NM_139155	7928147	6.31275	6.06075	6.04787	6.1985	-1.19085	0.060818	-1.20154	0.0511105	-1.08241	0.351853
ADAMTS15	ADAM metallopeptidase with thrombospondin type 1 motif, 15	NM_139055	7945232	6.15638	6.20075	6.09008	6.08893	1.03123	0.722836	-1.04703	0.59795	-1.04786	0.591763
ADAMTS16	ADAM metallopeptidase with thrombospondin type 1 motif, 16	NM_139056	8104321	6.64653	6.52038	6.49987	6.55704	-1.09137	0.308137	-1.107	0.241369	-1.06399	0.462255
ADAMTS17	ADAM metallopeptidase with thrombospondin type 1 motif, 17	NM_139057	7991516	7.21017	7.33607	7.27625	7.38112	1.09119	0.170707	1.04687	0.452348	1.1258	0.0752511
ADAMTS18	ADAM metallopeptidase with thrombospondin type 1 motif, 18	NM_199355	8002941	5.62161	5.51103	5.46311	5.53689	-1.07966	0.404175	-1.11612	0.242387	-1.06048	0.518859
ADAMTS19	ADAM metallopeptidase with thrombospondin type 1 motif, 19	NM_133638	8107823	6.90027	7.01171	7.02849	6.8134	1.08031	0.0364863	1.09294	0.0203418	-1.06207	0.0863179
ADAMTS2	ADAM metallopeptidase with thrombospondin type 1 motif, 2	NM_014244	8116272	7.50426	7.44926	7.61589	7.71327	-1.03886	0.506654	1.08045	0.195968	1.1559	0.0296369
ADAMTS20	ADAM metallopeptidase with thrombospondin type 1 motif, 20	NM_025003	7962384	6.2572	6.2806	6.16195	6.03177	1.01635	0.749972	-1.06825	0.216108	-1.16913	0.0130237
ADAMTS3	ADAM metallopeptidase with thrombospondin type 1 motif, 3	NM_014243	8100870	7.65227	7.81836	7.63247	7.50309	1.12201	0.0196017	-1.01382	0.737634	-1.10894	0.0309713
ADAMTS4	ADAM metallopeptidase with thrombospondin type 1 motif, 4	NM_005099	7921821	5.83769	5.81446	5.91348	5.87483	-1.01623	0.845569	1.05394	0.530057	1.02608	0.755999
ADAMTS5	ADAM metallopeptidase with thrombospondin type 1 motif, 5	NM_007038	8069689	6.38004	6.50498	6.40156	6.28349	1.09046	0.0347387	1.01503	0.673447	-1.06921	0.0853371
ADAMTS6	ADAM metallopeptidase with thrombospondin type 1 motif, 6	NM_197941	8112342	5.87093	5.96207	6.05716	5.79012	1.06521	0.223062	1.13778	0.0271088	-1.05761	0.275187
ADAMTS7	ADAM metallopeptidase with thrombospondin type 1 motif, 7	NM_014272	7990736	7.79971	7.60978	7.58869	7.86335	-1.14071	0.170876	-1.15751	0.133157	1.0451	0.627786
ADAMTS8	ADAM metallopeptidase with thrombospondin type 1 motif, 8	NM_007037	7952752	6.88932	6.7989	6.7071	6.74261	-1.06468	0.276771	-1.13463	0.0465267	-1.10704	0.094871
ADAMTS9	ADAM metallopeptidase with thrombospondin type 1 motif, 9	NM_182920	8088560	7.3715	7.58037	7.30045	7.3373	1.15579	0.0248752	-1.05048	0.376142	-1.02399	0.663943
ADAMTSL1	ADAMTS-like 1	NM_001040272	8154491	5.46895	5.3894	5.14865	5.3874	-1.05669	0.536227	-1.24859	0.0315201	-1.05815	0.526303
ADAMTSL1	ADAMTS-like 1	NM_001040272	8154512	6.25207	6.07364	6.1156	6.08863	-1.13165	0.120404	-1.09922	0.220388	-1.11995	0.150053
ADAMTSL2	ADAMTS-like 2	NM_014694	8159086	7.30892	7.28499	7.20934	7.29206	-1.01672	0.767205	-1.07146	0.238217	-1.01176	0.834495
ADAMTSL3	ADAMTS-like 3	NM_207517	7985522	5.70553	5.91757	5.66562	5.77978	1.15833	0.112525	-1.02805	0.745899	1.05282	0.549887
ADAMTSL4	ADAMTS-like 4	NM_019032	7919743	6.04717	6.00808	6.09444	6.2959	-1.02747	0.611476	1.0333	0.540698	1.18816	0.00989508
ADAMTSL4	ADAMTS-like 4	NM_019032	7905233	6.70222	6.71556	6.56154	6.60211	1.00928	0.92489	-1.10243	0.334685	-1.07186	0.485939
ADAMTSL5	ADAMTS-like 5	NM_213604	8032249	7.46858	7.69354	7.37912	7.56458	1.16875	0.0175459	-1.06397	0.269698	1.0688	0.23894
ADAP1	ArfGAP with dual PH domains 1	NM_006869	8137680	8.17129	8.11328	7.8956	7.96986	-1.04103	0.610591	-1.21058	0.0359299	-1.14984	0.103096
ADAP2	ArfGAP with dual PH domains 2	NM_018404	8006214	8.20945	8.25871	8.3186	8.30584	1.03474	0.465946	1.07859	0.128308	1.06909	0.172569
ADAR	adenosine deaminase, RNA-specific	NM_001111	7920531	10.5088	10.4302	10.6669	10.5408	-1.05603	0.0453376	1.11578	0.00142644	1.02237	0.364532
ADARB1	adenosine deaminase, RNA-specific, B1	NR_027673	8069178	8.55688	8.65552	8.66919	8.43767	1.07076	0.0758643	1.08095	0.0488524	-1.08614	0.0391031
ADARB2	adenosine deaminase, RNA-specific, B2 (non-functional)	NM_018702	7931764	6.86599	6.61054	6.71006	6.69407	-1.19371	0.0276478	-1.11414	0.139674	-1.12656	0.108222
ADAT1	adenosine deaminase, tRNA-specific 1	NM_012091	8002904	9.19009	9.1901	9.21083	9.16782	1	0.99997	1.01448	0.784011	-1.01556	0.768575
ADAT2	adenosine deaminase, tRNA-specific 2	NM_182503	8129963	9.84239	9.97921	10.071	10.006	1.09948	0.0723727	1.17167	0.008621	1.12012	0.0384457
ADAT3	adenosine deaminase, tRNA-specific 3	NM_138422	8024356	9.43975	9.41549	9.33777	9.33749	-1.01696	0.573103	-1.07324	0.0387288	-1.07345	0.0383137
ADC	arginine decarboxylase	NM_052998	7899851	7.26174	7.30843	7.19946	7.28923	1.03289	0.437614	-1.04411	0.307556	1.01924	0.64339
ADCK1	aarF domain containing kinase 1	NM_020421	7976000	8.60827	8.60711	8.88769	8.92823	-1.00081	0.981599	1.2137	0.00045086	1.24829	0.00018135
ADCK2	aarF domain containing kinase 2	NM_052853	8136591	8.30063	8.03726	8.09157	7.99682	-1.20028	0.0076844	-1.15593	0.0230048	-1.2344	0.00354905
ADCK3	aarF domain containing kinase 3	NM_020247	7910164	10.2848	10.254	10.2126	10.2191	-1.02161	0.463676	-1.05135	0.109187	-1.0466	0.139853
ADCK4	aarF domain containing kinase 4	NM_024876	8036938	8.35124	8.32714	8.29712	8.27706	-1.01684	0.697154	-1.03822	0.391325	-1.05276	0.249416
ADCK5	aarF domain containing kinase 5	NM_174922	8148850	7.62795	7.53784	7.55798	7.53757	-1.06445	0.182967	-1.04969	0.290376	-1.06465	0.181813
ADCY1	adenylate cyclase 1 (brain)	NM_021116	8132667	8.91643	8.85709	8.84331	8.85738	-1.04199	0.190166	-1.05199	0.115775	-1.04178	0.192145
ADCY10	adenylate cyclase 10 (soluble)	NM_018417	7922058	5.08514	5.18264	5.15268	5.24338	1.06992	0.304074	1.04793	0.468659	1.11592	0.112558
ADCY10P1	adenylate cyclase 10 (soluble) pseudogene 1	NR_026938	8119423	6.12932	6.35784	6.50379	6.76566	1.17163	0.368808	1.29636	0.157239	1.55438	0.0291663
ADCY10P1	adenylate cyclase 10 (soluble) pseudogene 1	NM_001010871.1	8180223	5.34783	5.35949	5.51656	5.66508	1.00811	0.929214	1.12406	0.221271	1.24595	0.037273
ADCY2	adenylate cyclase 2 (brain)	NM_020546	8104394	6.08116	5.91487	5.9636	5.97169	-1.12217	0.0525744	-1.08489	0.146634	-1.07883	0.172794
ADCY3	adenylate cyclase 3	NM_004036	8050766	10.0315	10.0177	10.0384	10.0437	-1.00962	0.761318	1.00479	0.879142	1.00846	0.789145
ADCY4	adenylate cyclase 4	NM_001198592	7978285	6.43015	6.40143	6.29019	6.39207	-1.0201	0.793208	-1.10188	0.223	-1.02675	0.728581
ADCY5	adenylate cyclase 5	NM_183357	8090070	6.67085	6.80903	6.68866	6.77285	1.10052	0.0158565	1.01243	0.704551	1.07326	0.0545446
ADCY6	adenylate cyclase 6	NM_015270	7962842	8.42454	8.61	8.54011	8.70609	1.13718	0.0310093	1.08341	0.142176	1.2155	0.0041421
ADCY7	adenylate cyclase 7	NM_001114	7995492	6.97885	7.14024	6.91833	7.09917	1.11837	0.0533339	-1.04284	0.420472	1.08698	0.129817
ADCY8	adenylate cyclase 8 (brain)	NM_001115	8152902	6.0875	6.02141	5.78327	5.87351	-1.04687	0.684567	-1.23476	0.088356	-1.15989	0.209559
ADCY9	adenylate cyclase 9	NM_001116	7999079	8.85147	8.78257	8.90578	8.80651	-1.04891	0.0988436	1.03836	0.17927	-1.03166	0.257727
ADCYAP1	adenylate cyclase activating polypeptide 1 (pituitary)	NM_001099733	8019851	6.71641	6.61218	6.54667	6.6452	-1.07492	0.396993	-1.12485	0.183127	-1.0506	0.557925
ADCYAP1R1	adenylate cyclase activating polypeptide 1 (pituitary) receptor type I	NM_001118	8132151	8.21557	8.17595	7.63328	7.74558	-1.02785	0.609204	-1.49723	5.15e-05	-1.3851	0.000230341
ADD1	adducin 1 (alpha)	NM_176801	8093643	8.88318	8.88772	8.95034	8.92738	1.00315	0.926201	1.04765	0.195173	1.03111	0.379397
ADD2	adducin 2 (beta)	NM_017488	8052882	8.95975	8.94952	8.88165	8.99164	-1.00711	0.866652	-1.05563	0.22184	1.02235	0.603259
ADD3	adducin 3 (gamma)	NM_016824	7930380	8.69526	8.68944	8.9894	8.84203	-1.00404	0.945948	1.22616	0.0076531	1.10709	0.115577
ADGB	androglobin	NM_024694	8122561	4.1789	4.20464	4.20031	4.22861	1.018	0.610375	1.01495	0.670841	1.03505	0.335745
ADH1A	alcohol dehydrogenase 1A (class I), alpha polypeptide	NM_000667	8101874	6.12668	5.82909	6.01846	5.93652	-1.22908	0.0554948	-1.07789	0.43906	-1.14089	0.190352
ADH1B	alcohol dehydrogenase 1B (class I), beta polypeptide	NM_000668	8101881	4.72088	4.67006	4.70238	4.77636	-1.03585	0.710893	-1.01291	0.892214	1.03921	0.685978
ADH1C	alcohol dehydrogenase 1C (class I), gamma polypeptide	NM_000669	8101893	4.97497	4.9182	4.82061	5.15312	-1.04014	0.65644	-1.11293	0.244605	1.13143	0.185301
ADH4	alcohol dehydrogenase 4 (class II), pi polypeptide	NM_000670	8101852	4.92384	4.96458	4.91979	4.915	1.02865	0.494739	-1.00281	0.945072	-1.00614	0.880606
ADH5	alcohol dehydrogenase 5 (class III), chi polypeptide	NM_000671	8101844	9.82434	9.67627	9.49253	9.26478	-1.10808	0.109485	-1.25859	0.00376396	-1.47382	0.000137279
ADH6	alcohol dehydrogenase 6 (class V)	NM_001102470	8101862	4.38587	4.41647	4.3778	4.54156	1.02144	0.737326	-1.00561	0.929271	1.11396	0.115185
ADH7	alcohol dehydrogenase 7 (class IV), mu or sigma polypeptide	NM_000673	8101904	5.0274	4.95035	4.87677	5.13978	-1.05486	0.369812	-1.11006	0.100298	1.081	0.203222
ADHFE1	alcohol dehydrogenase, iron containing, 1	NM_144650	8146687	6.14169	6.20164	6.40388	6.2746	1.04243	0.303917	1.1993	0.00134815	1.09651	0.040853
ADI1	acireductone dioxygenase 1	NM_018269	8050071	9.6695	9.8663	9.8902	9.86633	1.14616	0.0178321	1.1653	0.0103492	1.14618	0.017819
ADIG	adipogenin	NM_001018082	8062527	6.94874	6.93373	6.79852	7.02437	-1.01045	0.919322	-1.10974	0.325895	1.05382	0.612541
ADIPOQ	adiponectin, C1Q and collagen domain containing	NM_001177800	8084710	5.36894	5.31107	5.21491	5.34971	-1.04092	0.593424	-1.11267	0.177152	-1.01342	0.858029
ADIPOR1	adiponectin receptor 1	NM_015999	7923503	11.7078	11.6001	11.7081	11.6881	-1.07754	0.00089906	1.00018	0.990523	-1.01375	0.375711
ADIPOR2	adiponectin receptor 2	NM_024551	7953021	10.5914	10.6154	10.3542	10.375	1.01673	0.569878	-1.17872	0.000372928	-1.16187	0.0006786
ADIRF	adipogenesis regulatory factor	NM_006829	7928882	6.6657	6.44604	6.35651	6.62552	-1.16446	0.065888	-1.23901	0.0171541	-1.02824	0.707159
ADK	adenosine kinase	NM_006721	7928471	9.79548	9.89632	9.94872	9.94394	1.0724	0.244717	1.11207	0.0928142	1.10839	0.101714
ADM	adrenomedullin	NM_001124	7938390	7.61183	7.59981	7.50406	7.62211	-1.00837	0.897673	-1.07757	0.268214	1.00715	0.912462
ADM2	adrenomedullin 2	NM_024866	8074063	8.5194	8.43701	8.24528	8.40663	-1.05877	0.427755	-1.20926	0.0239423	-1.0813	0.285901
ADNP	activity-dependent neuroprotector homeobox	NM_015339	8067011	10.4465	10.5836	10.4645	10.4267	1.09975	0.0933216	1.0126	0.808353	-1.01377	0.791039
ADNP2	ADNP homeobox 2	NM_014913	8021914	9.09055	9.26724	9.36261	9.16758	1.13028	0.0356309	1.20753	0.00464046	1.05484	0.303318
ADO	2-aminoethanethiol (cysteamine) dioxygenase	NM_032804	7927767	9.57829	9.52314	9.56231	9.59571	-1.03896	0.460704	-1.01113	0.828042	1.01215	0.812721
ADORA1	adenosine A1 receptor	NM_000674	7908907	7.29847	7.19176	7.09654	7.2172	-1.07677	0.486421	-1.15024	0.204702	-1.05795	0.593624
ADORA2A	adenosine A2a receptor	NM_000675	8071899	7.91843	7.91785	7.77179	7.79895	-1.0004	0.994894	-1.10698	0.131276	-1.08634	0.208007
ADORA2A-AS1	ADORA2A antisense RNA 1	NR_028484	8075005	6.92266	6.89247	6.84837	6.98773	-1.02114	0.755665	-1.05284	0.450851	1.04614	0.507113
ADORA2B	adenosine A2b receptor	NM_000676	8005134	8.5525	8.57508	8.66645	8.68023	1.01578	0.779059	1.08219	0.181296	1.09257	0.139368
ADORA3	adenosine A3 receptor	NM_020683	7918533	5.85462	5.90008	5.76875	5.77106	1.03201	0.712041	-1.06133	0.490449	-1.05963	0.501858
ADPGK	ADP-dependent glucokinase	NR_023318	7990231	9.31471	9.30974	9.30524	9.2823	-1.00345	0.875909	-1.00658	0.766636	-1.02272	0.323738
ADPRH	ADP-ribosylarginine hydrolase	NM_001125	8081880	4.98993	4.99606	4.88998	5.09723	1.00426	0.968399	-1.07174	0.523726	1.07721	0.49455
ADPRHL1	ADP-ribosylhydrolase like 1	NM_138430	7972902	6.80846	6.65487	6.83137	6.82223	-1.11233	0.234645	1.01601	0.852709	1.00959	0.911076
ADPRHL2	ADP-ribosylhydrolase like 2	NM_017825	7900087	8.27461	8.27333	8.25665	8.24971	-1.00089	0.986547	-1.01253	0.813303	-1.01741	0.743732
ADPRM	ADP-ribose/CDP-alcohol diphosphatase, manganese-dependent	NM_020233	8004940	5.91507	5.81572	5.90426	5.99048	-1.0713	0.331686	-1.00752	0.91322	1.05366	0.455509
ADRA1A	adrenoceptor alpha 1A	NM_000680	8149885	5.55749	5.59304	5.50975	5.57928	1.02494	0.637465	-1.03365	0.529101	1.01521	0.771711
ADRA1B	adrenoceptor alpha 1B	NM_000679	8109612	7.04367	7.04392	6.9427	7.00025	1.00017	0.998487	-1.0725	0.442892	-1.03056	0.737462
ADRA1D	adrenoceptor alpha 1D	NM_000678	8064779	7.2339	7.30452	7.03383	7.1382	1.05016	0.582654	-1.14876	0.14337	-1.06859	0.460018
ADRA2A	adrenoceptor alpha 2A	NM_000681	7930482	5.83945	5.81493	5.7319	5.78278	-1.01714	0.923344	-1.0774	0.674663	-1.04006	0.824243
ADRA2B	adrenoceptor alpha 2B	NM_000682	8053869	7.39851	7.31766	7.31147	7.25463	-1.05765	0.386026	-1.06219	0.352572	-1.10487	0.141427
ADRA2C	adrenoceptor alpha 2C	NM_000683	8093826	9.69891	9.45731	9.67926	9.70235	-1.1823	0.000291411	-1.01371	0.633461	1.00239	0.932953
ADRB1	adrenoceptor beta 1	NM_000684	7930627	7.86482	7.89758	7.80702	7.87556	1.02297	0.66584	-1.04087	0.451831	1.00747	0.886782
ADRB2	adrenoceptor beta 2, surface	NM_000024	8109086	6.07582	5.88934	5.95181	6.01021	-1.13799	0.221302	-1.08976	0.403448	-1.04653	0.653173
ADRB3	adrenoceptor beta 3	NM_000025	8150249	6.14122	6.07656	6.1354	6.15707	-1.04584	0.593744	-1.00404	0.961327	1.01105	0.89503
ADRBK1	adrenergic, beta, receptor kinase 1	NM_001619	7941797	9.26015	9.3346	9.3274	9.36442	1.05295	0.0072028	1.04772	0.012008	1.07495	0.0010369
ADRBK2	adrenergic, beta, receptor kinase 2	NM_005160	8072015	8.76557	8.93593	9.06062	9.07059	1.12534	0.101482	1.22693	0.0125355	1.23544	0.0106608
ADRM1	adhesion regulating molecule 1	NM_007002	8063893	11.1699	10.9954	11.0326	11.017	-1.12858	0.00338082	-1.09985	0.0119558	-1.11183	0.00694454
ADSL	adenylosuccinate lyase	NM_000026	8073242	10.041	10.0072	10.1227	9.9858	-1.02369	0.551556	1.05826	0.171238	-1.03898	0.339819
ADSS	adenylosuccinate synthase	NM_001126	7925550	9.55917	9.9291	9.51857	9.60281	1.29229	0.0472116	-1.02854	0.803559	1.03071	0.78927
ADSSL1	adenylosuccinate synthase like 1	NM_152328	7977273	6.7141	6.72475	6.67143	6.75031	1.00741	0.912439	-1.03002	0.661499	1.02542	0.70974
ADTRP	androgen-dependent TFPI-regulating protein	NM_001143948	8123951	5.2663	5.41494	5.33555	5.39873	1.10852	0.0181839	1.04917	0.205372	1.09614	0.0298942
AEBP1	AE binding protein 1	NM_001129	8132557	6.95854	6.85757	6.75697	6.82358	-1.0725	0.356795	-1.14995	0.0867145	-1.09806	0.227531
AEBP2	AE binding protein 2	NM_153207	7954279	10.3254	10.3608	10.2459	10.2628	1.02481	0.455172	-1.0567	0.115307	-1.04435	0.202035
AEN	apoptosis enhancing nuclease	NM_022767	7985767	9.45362	9.46471	9.43467	9.45825	1.00771	0.778241	-1.01322	0.631868	1.00321	0.906218
AES	amino-terminal enhancer of split	NM_198969	8032576	9.20486	8.96195	8.62869	8.58494	-1.18338	0.0075645	-1.49089	3.05e-05	-1.5368	1.78e-05
AFAP1	actin filament associated protein 1	NM_198595	8094030	6.93052	6.93808	6.85031	7.06008	1.00526	0.769889	-1.05717	0.0124659	1.09396	0.000840746
AFAP1	actin filament associated protein 1	NM_198595	8099259	8.06801	8.20195	8.07301	8.10637	1.09728	0.0608106	1.00347	0.937206	1.02694	0.549718
AFAP1-AS1	AFAP1 antisense RNA 1	NR_026892	8094028	5.99488	5.9559	6.05272	5.99401	-1.02739	0.697289	1.0409	0.566212	-1.0006	0.993045
AFAP1L1	actin filament associated protein 1-like 1	NM_152406	8109120	6.72747	6.70527	6.7769	6.72431	-1.01551	0.685552	1.03485	0.377183	-1.0022	0.953749
AFAP1L2	actin filament associated protein 1-like 2	NM_001001936	7936439	5.91245	5.88747	5.75954	5.86387	-1.01747	0.848155	-1.11181	0.26056	-1.03425	0.710532
AFF1	AF4/FMR2 family, member 1	NM_001166693	8096224	9.83109	9.86417	9.7206	9.715	1.0232	0.46965	-1.0796	0.0350074	-1.08379	0.0286816
AFF2	AF4/FMR2 family, member 2	NM_002025	8170364	6.61081	6.61552	6.89137	6.8403	1.00327	0.954587	1.21467	0.00807882	1.17242	0.021059
AFF3	AF4/FMR2 family, member 3	NM_002285	8054254	7.43462	7.49101	7.51098	7.41981	1.03986	0.532082	1.05435	0.402363	-1.01032	0.868075
AFF4	AF4/FMR2 family, member 4	NM_014423	8114083	9.84285	9.93046	9.59998	9.75544	1.06261	0.156847	-1.18334	0.00250964	-1.06246	0.15772
AFG3L1P	AFG3-like AAA ATPase 1, pseudogene	NR_003228	7998083	7.77719	7.77384	7.77888	7.71023	-1.00232	0.942652	1.00118	0.970865	-1.0475	0.175538
AFG3L2	AFG3-like AAA ATPase 2	NM_006796	8022342	8.95509	8.84866	8.95027	8.78112	-1.07656	0.123893	-1.00335	0.93976	-1.12816	0.0228348
AFM	afamin	NM_001133	8095663	4.82437	4.74397	4.80385	4.80706	-1.05731	0.501911	-1.01432	0.862057	-1.01207	0.883434
AFMID	arylformamidase	NM_001010982	8010248	8.74082	8.83402	8.7008	8.8294	1.06674	0.117927	-1.02812	0.473596	1.06332	0.134535
AFP	alpha-fetoprotein	NM_001134	8095646	4.95026	4.81737	4.74279	4.81424	-1.09649	0.0722435	-1.15467	0.0120289	-1.09887	0.0669671
AFTPH	aftiphilin	NM_203437	8042291	8.90901	8.85824	8.97839	8.84809	-1.03582	0.53099	1.04926	0.397048	-1.04313	0.454715
AGA	aspartylglucosaminidase	NM_000027	8103834	8.56728	8.46505	8.85229	8.81163	-1.07343	0.392474	1.21842	0.0358099	1.18456	0.0627393
AGAP1	ArfGAP with GTPase domain, ankyrin repeat and PH domain 1	NM_001037131	8049448	9.07555	9.17912	8.86774	8.90447	1.07443	0.121439	-1.15493	0.00836824	-1.1259	0.021095
AGAP11	ankyrin repeat and GTPase domain Arf GTPase activating protein 11	NM_133447	7928890	7.92036	8.07243	8.08293	7.94171	1.11116	0.0565254	1.11928	0.0444639	1.0149	0.762553
AGAP2	ArfGAP with GTPase domain, ankyrin repeat and PH domain 2	NM_001122772	7964499	6.75948	6.9159	6.69624	6.88947	1.11452	0.103361	-1.04481	0.478693	1.09429	0.165169
AGAP3	ArfGAP with GTPase domain, ankyrin repeat and PH domain 3	NM_031946	8137381	9.25261	9.28666	9.20767	9.2477	1.02389	0.458093	-1.03164	0.333777	-1.0034	0.913418
AGAP4	ArfGAP with GTPase domain, ankyrin repeat and PH domain 4	NM_133446	7927231	8.85533	8.86727	8.94051	8.8756	1.00831	0.807454	1.06082	0.109948	1.01415	0.680097
AGAP4	ArfGAP with GTPase domain, ankyrin repeat and PH domain 4	NM_133446	7933252	10.8177	10.885	10.9974	10.8938	1.04769	0.0681085	1.13259	0.000491084	1.05417	0.04409
AGAP4	ArfGAP with GTPase domain, ankyrin repeat and PH domain 4	NM_133446	7933405	10.6685	10.7524	10.8614	10.7455	1.0599	0.0510806	1.14309	0.000755531	1.05483	0.0685845
AGAP5	ArfGAP with GTPase domain, ankyrin repeat and PH domain 5	NM_001144000	7927305	8.72139	8.71995	8.81153	8.73753	-1.001	0.970667	1.06448	0.0445051	1.01125	0.681093
AGAP5	ArfGAP with GTPase domain, ankyrin repeat and PH domain 5	NM_001144000	7933427	10.1007	10.1649	10.2868	10.1807	1.04551	0.087373	1.13772	0.000484355	1.05704	0.0413979
AGAP5	ArfGAP with GTPase domain, ankyrin repeat and PH domain 5	NM_001144000	7934451	10.6906	10.7775	10.8996	10.7819	1.06206	0.0723357	1.15586	0.00108279	1.06533	0.0613624
AGAP6	ArfGAP with GTPase domain, ankyrin repeat and PH domain 6	NM_001077665	7927552	10.612	10.6955	10.8045	10.6831	1.05958	0.0203478	1.14271	0.000160734	1.05046	0.0396876
AGAP7	ArfGAP with GTPase domain, ankyrin repeat and PH domain 7	NM_001077685	7933574	10.6462	10.7365	10.8629	10.7251	1.06461	0.0135211	1.16208	6.51e-05	1.05618	0.0249313
AGAP9	ArfGAP with GTPase domain, ankyrin repeat and PH domain 9	NM_001190810	7927353	10.8512	10.9204	11.0553	10.9436	1.04917	0.0325906	1.15199	6.27e-05	1.06616	0.00877257
AGAP9	ArfGAP with GTPase domain, ankyrin repeat and PH domain 9	NM_001190810	7933331	10.9452	11.0077	11.1251	11.0299	1.04433	0.0471297	1.13286	0.000146373	1.06046	0.0131478
AGBL1	ATP/GTP binding protein-like 1	NM_152336	7985741	5.53314	5.44274	5.32185	5.39556	-1.06466	0.322053	-1.15772	0.0388982	-1.10006	0.146876
AGBL2	ATP/GTP binding protein-like 2	NM_024783	7947947	4.92019	4.79074	4.89897	4.91425	-1.09388	0.292998	-1.01482	0.858229	-1.00412	0.960101
AGBL3	ATP/GTP binding protein-like 3	NM_178563	8136370	5.70959	6.08384	6.0911	5.96207	1.29617	0.0161066	1.3027	0.0147296	1.19126	0.0745431
AGBL4	ATP/GTP binding protein-like 4	NM_032785	7915971	5.64806	5.60266	5.44236	5.57498	-1.03197	0.671853	-1.15325	0.081561	-1.05196	0.499281
AGBL5	ATP/GTP binding protein-like 5	NM_021831	8040774	8.95269	9.119	9.07804	9.13965	1.12218	0.00613225	1.09077	0.0238861	1.13836	0.00321793
AGER	advanced glycosylation end product-specific receptor	NM_001136	8125341	7.40024	7.298	7.22046	7.34164	-1.07344	0.296538	-1.13271	0.0851884	-1.04145	0.540066
AGER	advanced glycosylation end product-specific receptor	NM_001136	8178771	7.45973	7.37234	7.28457	7.39252	-1.06245	0.357431	-1.12909	0.0860325	-1.04769	0.474171
AGER	advanced glycosylation end product-specific receptor	NM_001136	8179967	7.30988	7.22211	7.11445	7.22375	-1.06273	0.397731	-1.14506	0.0818844	-1.06152	0.406253
AGFG1	ArfGAP with FG repeats 1	NM_001135187	8048847	11.6311	11.5634	11.5457	11.4889	-1.04807	0.130048	-1.06103	0.0659201	-1.10362	0.00758622
AGFG2	ArfGAP with FG repeats 2	NM_006076	8134834	7.9509	7.95998	7.93045	7.93983	1.00631	0.861135	-1.01428	0.694762	-1.0077	0.83124
AGGF1	angiogenic factor with G patch and FHA domains 1	NM_018046	8106429	9.2778	9.33563	9.38729	9.46778	1.0409	0.212476	1.07884	0.0333887	1.14075	0.00213718
AGK	acylglycerol kinase	NM_018238	8136614	10.2811	10.4458	10.388	10.3073	1.12093	0.00814615	1.07692	0.0530302	1.01832	0.59361
AGL	amylo-alpha-1, 6-glucosidase, 4-alpha-glucanotransferase	NM_000028	7903239	9.4545	9.52855	9.81195	9.59452	1.05266	0.321086	1.28116	0.000922966	1.10192	0.0805018
AGMAT	agmatine ureohydrolase (agmatinase)	NM_024758	7912659	7.08612	7.39428	7.42014	7.57563	1.23813	0.00890976	1.26052	0.00585832	1.40396	0.000605884
AGMO	alkylglycerol monooxygenase	NM_001004320	8138337	4.25359	4.15282	4.26345	4.34801	-1.07235	0.194189	1.00686	0.893175	1.06764	0.220864
AGO1	argonaute RISC catalytic component 1	NM_012199	7900030	10.2207	10.3634	10.2739	10.3109	1.10399	0.0118805	1.0376	0.261278	1.06455	0.0746688
AGO2	argonaute RISC catalytic component 2	NM_012154	8153201	10.1367	10.0944	10.0205	10.0836	-1.02976	0.359308	-1.08386	0.0283466	-1.03752	0.256758
AGO3	argonaute RISC catalytic component 3	NM_024852	7900051	9.21465	9.32749	9.37237	9.22935	1.08136	0.0456549	1.11552	0.0107858	1.01024	0.765949
AGO4	argonaute RISC catalytic component 4	NM_017629	7900009	8.47574	8.45216	8.55571	8.61371	-1.01648	0.729543	1.05699	0.259244	1.10035	0.0694672
AGPAT1	1-acylglycerol-3-phosphate O-acyltransferase 1	NM_006411	8125328	10.3693	10.3931	10.3626	10.3684	1.01668	0.605764	-1.00459	0.885404	-1.00058	0.985364
AGPAT1	1-acylglycerol-3-phosphate O-acyltransferase 1	NM_006411	8178762	10.0347	10.069	10.0353	10.0281	1.02408	0.540197	1.00047	0.990309	-1.00457	0.905377
AGPAT1	1-acylglycerol-3-phosphate O-acyltransferase 1	NM_006411	8179958	10.0347	10.069	10.0353	10.0281	1.02408	0.540197	1.00047	0.990309	-1.00457	0.905377
AGPAT2	1-acylglycerol-3-phosphate O-acyltransferase 2	NM_006412	8165258	9.05861	9.03348	8.86378	8.94146	-1.01757	0.839678	-1.14459	0.143859	-1.08459	0.358488
AGPAT3	1-acylglycerol-3-phosphate O-acyltransferase 3	NM_020132	8068952	8.65133	8.65777	8.6748	8.64259	1.00447	0.92322	1.0164	0.726195	-1.00608	0.895887
AGPAT4	1-acylglycerol-3-phosphate O-acyltransferase 4	NM_020133	8130628	8.22371	8.29657	8.20885	8.10804	1.0518	0.322514	-1.01036	0.835095	-1.08347	0.132728
AGPAT4-IT1	AGPAT4 intronic transcript 1 (non-protein coding)	NR_024277	8130641	7.02081	7.03862	6.9005	6.9419	1.01242	0.882899	-1.08697	0.334261	-1.05622	0.519396
AGPAT5	1-acylglycerol-3-phosphate O-acyltransferase 5	NM_018361	8144378	9.39313	9.30747	9.47533	9.44003	-1.06117	0.210529	1.05864	0.227709	1.03305	0.477322
AGPAT6	1-acylglycerol-3-phosphate O-acyltransferase 6	NM_178819	8146142	9.4086	9.44242	9.12073	9.20516	1.02372	0.504974	-1.22083	0.000345411	-1.15144	0.00300208
AGPAT9	1-acylglycerol-3-phosphate O-acyltransferase 9	NM_032717	8096116	7.73303	7.71138	7.90943	7.88929	-1.01512	0.871184	1.13006	0.209688	1.11439	0.261431
AGPS	alkylglycerone phosphate synthase	NM_003659	8046604	9.89527	10.1025	9.9569	9.87254	1.15447	0.0516121	1.04365	0.515826	-1.01588	0.808331
AGR2	anterior gradient 2	NM_006408	8138381	4.87999	4.82766	4.73983	4.83387	-1.03694	0.408443	-1.10202	0.0476704	-1.03248	0.464084
AGR3	anterior gradient 3	NM_176813	8138392	3.99833	3.96596	3.93399	4.04047	-1.02269	0.675711	-1.04561	0.413309	1.02964	0.587501
AGRN	agrin	NM_198576	7896822	8.02203	8.0434	8.04861	8.00598	1.01492	0.753888	1.01859	0.697097	-1.01119	0.813485
AGRP	agouti related protein homolog (mouse)	NM_001138	8002051	6.84068	6.78841	6.7289	6.75624	-1.03689	0.558964	-1.08056	0.22853	-1.06027	0.3535
AGT	angiotensinogen (serpin peptidase inhibitor, clade A, member 8)	NM_000029	7924987	6.11958	6.19487	6.12634	6.04708	1.05357	0.540353	1.00469	0.955649	-1.05154	0.555112
AGTPBP1	ATP/GTP binding protein 1	NM_015239	8162086	9.40866	9.55716	9.3934	9.31741	1.10842	0.363273	-1.01063	0.923531	-1.06529	0.56998
AGTR1	angiotensin II receptor, type 1	NM_031850	8083240	6.6537	6.52079	6.60889	6.51641	-1.0965	0.255583	-1.03155	0.690548	-1.09983	0.24151
AGTR2	angiotensin II receptor, type 2	NM_000686	8169492	4.49094	4.50844	4.40141	4.51567	1.01221	0.892759	-1.06402	0.496839	1.01729	0.848985
AGTRAP	angiotensin II receptor-associated protein	NM_020350	7897745	10.3563	10.2001	10.2782	10.2564	-1.11438	0.0116131	-1.05562	0.142417	-1.07169	0.0710049
AGXT	alanine-glyoxylate aminotransferase	NM_000030	8049737	6.87606	6.78988	6.6899	6.82462	-1.06155	0.412087	-1.13773	0.0985222	-1.0363	0.619478
AGXT2	alanine--glyoxylate aminotransferase 2	NM_031900	8111474	5.77844	5.76227	5.66253	5.82233	-1.01127	0.868298	-1.08366	0.254495	1.03089	0.654386
AHCTF1	AT hook containing transcription factor 1	NM_015446	7925622	10.4903	10.5005	10.4233	10.3554	1.00708	0.88673	-1.04751	0.361478	-1.09801	0.0870652
AHCTF1	AT hook containing transcription factor 1	NM_015446	8056220	10.52	10.5636	10.4535	10.395	1.03071	0.702761	-1.04718	0.56332	-1.09046	0.29021
AHCY	adenosylhomocysteinase	NM_000687	8065738	10.3488	10.5147	10.5034	10.5621	1.12184	0.00652362	1.11309	0.00938095	1.15935	0.00156167
AHCYL1	adenosylhomocysteinase-like 1	NM_006621	7903803	10.6929	10.6493	10.6492	10.4801	-1.0307	0.549184	-1.0308	0.547948	-1.15894	0.0158098
AHCYL2	adenosylhomocysteinase-like 2	NM_015328	8136095	9.13238	9.36116	9.53248	9.5244	1.17184	7.61e-05	1.31959	1.2e-06	1.31223	1.4e-06
AHDC1	AT hook, DNA binding motif, containing 1	NM_001029882	7914103	8.01081	7.99242	8.01757	8.10992	-1.01283	0.800798	1.0047	0.925957	1.07112	0.197322
AHI1	Abelson helper integration site 1	NM_001134831	8129728	8.50604	8.61172	8.62809	8.52023	1.076	0.0713494	1.08828	0.0432001	1.00988	0.787394
AHNAK	AHNAK nucleoprotein	NM_001620	7948667	7.98938	8.02057	8.15885	8.29095	1.02185	0.691971	1.12464	0.0560695	1.23249	0.00410183
AHNAK2	AHNAK nucleoprotein 2	NM_138420	7981514	6.08698	5.83486	6.31851	6.10502	-1.19096	0.256481	1.17408	0.294319	1.01258	0.932487
AHR	aryl hydrocarbon receptor	NM_001621	8131614	8.98949	9.26558	9.24684	9.15941	1.21091	0.000393402	1.19528	0.000623068	1.12499	0.00713144
AHRR	aryl-hydrocarbon receptor repressor	NM_020731	8104180	8.50444	8.43708	8.38192	8.4753	-1.0478	0.206673	-1.08863	0.03698	-1.0204	0.568661
AHSA1	AHA1, activator of heat shock 90kDa protein ATPase homolog 1 (yeast)	NM_012111	7975976	10.283	10.3746	10.2865	10.3526	1.06553	0.21115	1.00242	0.959992	1.04943	0.331717
AHSA2	AHA1, activator of heat shock 90kDa protein ATPase homolog 2 (yeast)	NM_152392	8042195	7.73631	7.6793	7.73979	7.64352	-1.04031	0.397997	1.00241	0.957949	-1.06643	0.184247
AHSG	alpha-2-HS-glycoprotein	NM_001622	8084648	5.46232	5.36533	5.48995	5.49543	-1.06954	0.358449	1.01933	0.788463	1.02321	0.74804
AHSP	alpha hemoglobin stabilizing protein	NM_016633	7995237	4.3006	4.31038	4.21643	4.21148	1.0068	0.924344	-1.06008	0.42333	-1.06373	0.39773
AICDA	activation-induced cytidine deaminase	NM_020661	7960910	5.36027	5.28498	5.35524	5.34332	-1.05357	0.501244	-1.00349	0.963663	-1.01182	0.877949
AIDA	axin interactor, dorsalization associated	NM_022831	7924491	5.60553	5.95613	6.21824	5.76259	1.27509	0.0282823	1.52914	0.00160393	1.11501	0.265605
AIDA	axin interactor, dorsalization associated	NM_022831	7917148	10.3847	10.3	10.4541	10.2563	-1.06047	0.13904	1.04923	0.215604	-1.09313	0.0374296
AIF1	allograft inflammatory factor 1	NM_004847	8118158	5.46742	5.44204	5.42085	5.49877	-1.01775	0.743764	-1.03281	0.551991	1.02197	0.687043
AIF1	allograft inflammatory factor 1	NM_004847	8177996	5.38398	5.36391	5.31813	5.41539	-1.01401	0.799156	-1.04671	0.413147	1.02201	0.691424
AIF1	allograft inflammatory factor 1	NM_004847	8179276	5.38398	5.36391	5.31813	5.41539	-1.01401	0.799156	-1.04671	0.413147	1.02201	0.691424
AIF1L	allograft inflammatory factor 1-like	NM_031426	8158771	9.03344	9.17647	9.36316	9.34482	1.10422	0.0585443	1.25677	0.000949967	1.2409	0.00135551
AIFM1	apoptosis-inducing factor, mitochondrion-associated, 1	NM_001130847	8175052	9.68331	9.79985	9.6701	9.57303	1.08414	0.268571	-1.0092	0.896135	-1.07944	0.293212
AIFM2	apoptosis-inducing factor, mitochondrion-associated, 2	NM_001198696	7934101	6.04463	6.10012	5.85034	6.03409	1.03921	0.448575	-1.14416	0.0235507	-1.00734	0.88338
AIFM3	apoptosis-inducing factor, mitochondrion-associated, 3	NM_144704	8071444	6.77244	6.73662	6.62023	6.76573	-1.02514	0.574848	-1.11127	0.0378352	-1.00466	0.915508
AIG1	androgen-induced 1	NM_016108	8122396	8.30205	8.46094	8.74132	8.67388	1.11643	0.218033	1.35591	0.00607813	1.29399	0.0140471
AIM1	absent in melanoma 1	NM_001624	8121277	4.85451	4.83917	4.71148	4.87565	-1.01069	0.592164	-1.10422	0.000818525	1.01476	0.463952
AIM1L	absent in melanoma 1-like	NM_001039775	7913938	6.59105	6.5684	6.42044	6.63038	-1.01582	0.839937	-1.12554	0.154654	1.02764	0.726487
AIM2	absent in melanoma 2	NM_004833	7921434	4.58975	4.4201	4.41771	4.55992	-1.12479	0.11984	-1.12666	0.115437	-1.02089	0.767277
AIMP1	aminoacyl tRNA synthetase complex-interacting multifunctional protein 1	NM_004757	8096718	9.16022	9.0377	9.28543	9.03268	-1.08863	0.162617	1.09066	0.154652	-1.09243	0.148026
AIMP2	aminoacyl tRNA synthetase complex-interacting multifunctional protein 2	NM_006303	8131374	10.7453	10.8151	10.7807	10.8115	1.04955	0.126522	1.02483	0.412229	1.04697	0.144188
AIP	aryl hydrocarbon receptor interacting protein	NM_003977	7941927	8.11163	8.02817	7.62259	7.74714	-1.05955	0.0416866	-1.40351	5.9e-07	-1.28743	5.56e-06
AIPL1	aryl hydrocarbon receptor interacting protein-like 1	NM_014336	8011912	6.639	6.4791	6.46604	6.50938	-1.11721	0.232105	-1.12737	0.199469	-1.094	0.325206
AIRE	autoimmune regulator	NM_000383	8069037	7.4625	7.3868	7.20314	7.5319	-1.05388	0.526589	-1.19695	0.0530706	1.04928	0.560818
AJAP1	adherens junctions associated protein 1	NM_018836	7897227	5.38014	5.3212	5.36474	5.23374	-1.0417	0.536267	-1.01073	0.870147	-1.1068	0.14716
AJUBA	ajuba LIM protein	NM_032876	7977854	8.15655	7.8922	7.7361	7.68441	-1.20109	0.00104743	-1.33834	4.53e-05	-1.38716	1.95e-05
AK1	adenylate kinase 1	NM_000476	8164293	7.94693	7.95278	8.28424	8.07598	1.00406	0.931302	1.2634	0.000895508	1.09357	0.0852819
AK2	adenylate kinase 2	NM_013411	7914617	10.5109	10.5224	10.5187	10.4715	1.00795	0.793591	1.0054	0.85865	-1.02771	0.377687
AK2	adenylate kinase 2	NM_001625	7916590	12.6693	12.7153	12.6301	12.6315	1.03238	0.161831	-1.02753	0.225417	-1.02656	0.240482
AK3	adenylate kinase 3	NM_016282	8159945	9.01082	9.03462	8.87135	8.87168	1.01663	0.654561	-1.1015	0.0261405	-1.10124	0.0264062
AK4	adenylate kinase 4	NM_001005353	7962183	10.3305	10.6277	10.4475	10.5424	1.22883	0.000351499	1.08449	0.0479887	1.15825	0.0028976
AK4	adenylate kinase 4	NM_001005353	7902038	8.62045	8.66562	8.57498	8.64565	1.03181	0.668245	-1.03202	0.666195	1.01762	0.810245
AK5	adenylate kinase 5	NM_174858	7902452	5.68911	5.69398	5.79094	5.65141	1.00338	0.972487	1.07313	0.478232	-1.02647	0.789989
AK7	adenylate kinase 7	NM_152327	7976578	5.85284	5.78806	5.62182	5.78823	-1.04593	0.372635	-1.17366	0.00981895	-1.0458	0.373838
AK8	adenylate kinase 8	NM_152572	8164766	7.13458	7.05849	7.01227	7.11828	-1.05416	0.0946924	-1.08847	0.0159169	-1.01136	0.695567
AK9	adenylate kinase 9	NM_001145128	8128777	4.4193	4.48833	4.72361	4.5463	1.04901	0.384239	1.23483	0.00364463	1.09202	0.128821
AK9	adenylate kinase 9	NM_001145128	8128795	6.10731	6.11932	6.44737	6.22352	1.00836	0.893777	1.2658	0.00451979	1.08388	0.218897
AK9	adenylate kinase 9	NM_001145128	8128788	4.67401	4.76134	4.74878	4.77441	1.0624	0.396404	1.05319	0.465045	1.07207	0.333091
AKAP1	A kinase (PRKA) anchor protein 1	NM_003488	8008664	9.72993	9.79842	9.88382	9.8635	1.04862	0.239219	1.11257	0.0212373	1.097	0.0381151
AKAP10	A kinase (PRKA) anchor protein 10	NM_007202	8013431	8.5071	8.55078	8.61915	8.56103	1.03074	0.539355	1.08076	0.138651	1.03809	0.451394
AKAP11	A kinase (PRKA) anchor protein 11	NM_016248	7968835	7.94253	8.20668	8.58105	8.62369	1.20092	0.0260306	1.55673	0.000171509	1.60342	0.000109537
AKAP12	A kinase (PRKA) anchor protein 12	NM_005100	8122807	8.59307	8.70078	8.647	8.79365	1.07751	0.12102	1.03809	0.410384	1.14916	0.0120468
AKAP13	A kinase (PRKA) anchor protein 13	NM_006738	7985695	8.34767	8.58073	8.52705	8.58853	1.17532	0.00308874	1.13239	0.0123221	1.1817	0.0025537
AKAP14	A kinase (PRKA) anchor protein 14	NM_178813	8169665	4.61246	4.57114	4.63861	4.60328	-1.02906	0.648358	1.01829	0.771971	-1.00638	0.918777
AKAP3	A kinase (PRKA) anchor protein 3	NM_006422	7960427	6.28831	6.82892	7.22536	7.38335	1.45459	0.00132383	1.91462	3.2e-05	2.13619	1.02e-05
AKAP4	A kinase (PRKA) anchor protein 4	NM_003886	8172660	5.11706	5.01091	5.00678	5.02243	-1.07635	0.198864	-1.07944	0.183708	-1.06779	0.247073
AKAP5	A kinase (PRKA) anchor protein 5	NM_004857	7975066	7.18803	7.06346	7.17912	7.01324	-1.09018	0.221371	-1.00619	0.926768	-1.1288	0.0997832
AKAP6	A kinase (PRKA) anchor protein 6	NM_004274	7973850	6.86393	6.91904	6.61794	6.61016	1.03893	0.449892	-1.18591	0.0075508	-1.19232	0.00641562
AKAP7	A kinase (PRKA) anchor protein 7	NM_016377	8122045	6.30007	6.16843	6.51106	6.42331	-1.09554	0.316992	1.15748	0.125535	1.08918	0.346985
AKAP8	A kinase (PRKA) anchor protein 8	NM_005858	8035007	9.95821	9.99296	10.0448	10.0463	1.02438	0.223006	1.06182	0.0110238	1.06297	0.010095
AKAP8L	A kinase (PRKA) anchor protein 8-like	NM_014371	8035023	10.7575	10.7402	10.7982	10.7817	-1.01206	0.588371	1.02862	0.221068	1.01692	0.452713
AKAP9	A kinase (PRKA) anchor protein 9	NM_005751	8134122	8.23245	8.44462	8.44693	8.36935	1.15843	0.00509425	1.16028	0.00480255	1.09954	0.0390525
AKIP1	A kinase (PRKA) interacting protein 1	NM_020642	7938301	8.86316	8.79076	8.98244	8.80597	-1.05147	0.326635	1.0862	0.123484	-1.04044	0.433123
AKIRIN1	akirin 1	NM_024595	7900216	10.1058	10.1423	10.2243	10.3504	1.02568	0.453079	1.08565	0.0338743	1.18482	0.000751311
AKIRIN2	akirin 2	NM_018064	8128034	10.3987	10.573	10.6829	10.6867	1.12841	0.0586337	1.21771	0.00705065	1.22095	0.00657209
AKNA	AT-hook transcription factor	NM_030767	8163569	7.15791	7.0666	7.00584	7.03358	-1.06534	0.167652	-1.11116	0.0354201	-1.09	0.0726723
AKNAD1	AKNA domain containing 1	NM_152763	7918235	5.34238	5.30698	5.22792	5.28613	-1.02484	0.755228	-1.08257	0.327307	-1.03975	0.622028
AKR1A1	aldo-keto reductase family 1, member A1 (aldehyde reductase)	NM_006066	7901110	9.16885	9.20143	9.33924	9.26412	1.02284	0.631103	1.12536	0.0310923	1.06827	0.182448
AKR1B1	aldo-keto reductase family 1, member B1 (aldose reductase)	NM_001628	8143054	11.0686	11.1783	10.9854	11.1292	1.07898	0.0690015	-1.05934	0.150037	1.0429	0.279457
AKR1B10	aldo-keto reductase family 1, member B10 (aldose reductase)	NM_020299	8136336	4.96256	4.8064	4.66746	4.6776	-1.11431	0.618436	-1.22697	0.35624	-1.21837	0.372138
AKR1C1	aldo-keto reductase family 1, member C1	NM_001353	7925918	6.01022	6.0877	5.88781	6.02199	1.05518	0.603427	-1.08855	0.417807	1.00819	0.936558
AKR1C1	aldo-keto reductase family 1, member C1	NM_001353.5	8180376	5.40932	5.34441	5.3815	5.52047	-1.04602	0.501153	-1.01947	0.770371	1.08009	0.262176
AKR1C2	aldo-keto reductase family 1, member C2	NM_001354	7931832	5.5954	5.54431	5.67309	5.68897	-1.03605	0.833682	1.05533	0.74994	1.06701	0.701505
AKR1C3	aldo-keto reductase family 1, member C3	NM_003739	7925929	4.87735	4.90253	4.81577	4.94336	1.01761	0.87994	-1.04361	0.712903	1.04682	0.693416
AKR1C4	aldo-keto reductase family 1, member C4	NM_001818	7925939	4.47958	4.49695	4.32145	4.56642	1.01212	0.843241	-1.11584	0.100049	1.06204	0.337111
AKR1C6P	aldo-keto reductase family 1, member C6, pseudogene	NR_026743	7931824	4.8765	5.03679	4.91999	5.00965	1.11751	0.326934	1.0306	0.78414	1.09669	0.410994
AKR1CL1	aldo-keto reductase family 1, member C-like 1	NR_027916	7931840	5.51241	5.40513	5.38082	5.40902	-1.0772	0.464896	-1.0955	0.374117	-1.07429	0.480728
AKR1D1	aldo-keto reductase family 1, member D1	NM_005989	8136459	4.71277	4.60264	4.49651	4.60382	-1.07933	0.26101	-1.16172	0.0448983	-1.07844	0.265779
AKR1E2	aldo-keto reductase family 1, member E2	NM_001040177	7925904	6.28931	6.22921	6.23752	6.33203	-1.04254	0.436821	-1.03655	0.500674	1.03005	0.576788
AKR7A2	aldo-keto reductase family 7, member A2 (aflatoxin aldehyde reductase)	NM_003689	7913156	10.0008	9.97877	9.98798	10.0163	-1.01538	0.703272	-1.00893	0.823965	1.01081	0.788046
AKR7A2P1	aldo-keto reductase family 7, member A2 pseudogene 1	NR_002796	7904084	6.33223	6.2688	6.27805	6.30795	-1.04494	0.246178	-1.03826	0.316374	-1.01697	0.644823
AKR7A3	aldo-keto reductase family 7, member A3 (aflatoxin aldehyde reductase)	NM_012067	7913146	7.88991	8.18165	8.17224	8.17984	1.22412	0.0323243	1.21615	0.036808	1.22258	0.0331426
AKR7L	aldo-keto reductase family 7-like	NM_201252	7913138	7.272	7.40734	7.23351	7.33871	1.09835	0.32847	-1.02704	0.774775	1.04733	0.621853
AKT1	v-akt murine thymoma viral oncogene homolog 1	NM_001014432	7981494	10.2729	10.1885	10.1636	10.212	-1.06023	0.0242122	-1.07868	0.00708338	-1.04309	0.080561
AKT1S1	AKT1 substrate 1 (proline-rich)	NM_032375	8038477	9.99739	9.9216	9.70005	9.70269	-1.05394	0.394332	-1.22888	0.00771875	-1.22664	0.00808063
AKT2	v-akt murine thymoma viral oncogene homolog 2	NM_001626	8036840	10.8881	10.9028	10.9461	10.9663	1.01019	0.760532	1.04101	0.246304	1.0557	0.1301
AKT3	v-akt murine thymoma viral oncogene homolog 3	NM_181690	7925531	9.68857	9.76581	10.0106	9.90437	1.055	0.301531	1.25005	0.00174694	1.16135	0.0149915
AKTIP	AKT interacting protein	NM_001012398	8001410	7.47244	7.69737	8.34241	8.28531	1.16872	0.0748927	1.82763	4.71e-05	1.75671	7.64e-05
ALAD	aminolevulinate dehydratase	NM_000031	8163509	7.98098	8.09658	7.81432	7.99166	1.08342	0.145593	-1.12246	0.0485908	1.00743	0.885342
ALAS1	aminolevulinate, delta-, synthase 1	NM_000688	8080184	9.73812	9.73096	9.75314	9.78933	-1.00497	0.893444	1.01046	0.779224	1.03613	0.351632
ALAS2	aminolevulinate, delta-, synthase 2	NM_000032	8173135	6.30984	6.16791	6.16877	6.23688	-1.10339	0.349946	-1.10272	0.352735	-1.05188	0.623636
ALB	albumin	NM_000477	8095628	5.09295	5.28369	5.19264	5.23681	1.14135	0.0865978	1.07155	0.337236	1.10486	0.178984
ALCAM	activated leukocyte cell adhesion molecule	NM_001627	8081431	9.96665	10.3552	10.3379	10.3931	1.30909	0.000525603	1.29352	0.000705129	1.34397	0.000283519
ALDH16A1	aldehyde dehydrogenase 16 family, member A1	NM_153329	8030321	8.62976	8.63704	8.62887	8.61784	1.00506	0.816658	-1.00062	0.977402	-1.0083	0.704916
ALDH18A1	aldehyde dehydrogenase 18 family, member A1	NM_002860	7935230	10.0118	10.1157	10.1892	10.122	1.07469	0.0286037	1.13091	0.00187272	1.07939	0.0222875
ALDH1A1	aldehyde dehydrogenase 1 family, member A1	NM_000689	8161755	5.36531	5.2612	5.35264	5.34181	-1.07484	0.38079	-1.00882	0.912916	-1.01643	0.839361
ALDH1A2	aldehyde dehydrogenase 1 family, member A2	NM_003888	7989199	8.69886	9.08075	8.81086	8.73338	1.30305	6.15e-05	1.08073	0.055699	1.02421	0.510074
ALDH1A3	aldehyde dehydrogenase 1 family, member A3	NM_000693	7986446	7.22931	7.25063	7.26564	7.25083	1.01489	0.732866	1.0255	0.563632	1.01503	0.730461
ALDH1B1	aldehyde dehydrogenase 1 family, member B1	NM_000692	8155327	10.0391	10.2022	10.3335	10.3677	1.11968	0.0607078	1.22636	0.0043089	1.25574	0.00230251
ALDH1L1	aldehyde dehydrogenase 1 family, member L1	NM_012190	8090314	6.23521	6.18227	6.14768	6.28499	-1.03737	0.397494	-1.06255	0.177635	1.03511	0.424961
ALDH1L2	aldehyde dehydrogenase 1 family, member L2	NM_001034173	7965979	9.43246	9.42013	9.40882	9.52012	-1.00858	0.867594	-1.01652	0.749783	1.06265	0.255676
ALDH2	aldehyde dehydrogenase 2 family (mitochondrial)	NM_000690	7958784	9.97107	9.94236	9.72254	9.8014	-1.0201	0.557033	-1.188	0.000724139	-1.1248	0.0067662
ALDH3A1	aldehyde dehydrogenase 3 family, member A1	NM_000691	8013384	7.0667	6.92643	6.93229	7.05889	-1.10211	0.104104	-1.09764	0.117045	-1.00543	0.921226
ALDH3A2	aldehyde dehydrogenase 3 family, member A2	NM_001031806	8005638	9.57707	9.70449	9.59067	9.45014	1.09234	0.0448838	1.00947	0.806249	-1.09197	0.045526
ALDH3B1	aldehyde dehydrogenase 3 family, member B1	NM_000694	7941961	7.29223	7.33081	7.39926	7.37484	1.02711	0.602905	1.07701	0.171489	1.05893	0.279759
ALDH3B2	aldehyde dehydrogenase 3 family, member B2	NM_000695	7949882	5.71168	5.76851	5.65422	5.77843	1.04018	0.371094	-1.04063	0.366115	1.04735	0.29808
ALDH4A1	aldehyde dehydrogenase 4 family, member A1	NM_003748	7912975	8.01212	7.947	7.78617	7.87326	-1.04618	0.363389	-1.16955	0.0101736	-1.10104	0.073932
ALDH5A1	aldehyde dehydrogenase 5 family, member A1	NM_170740	8117207	8.35449	8.37624	8.37862	8.22772	1.01519	0.787353	1.01687	0.764871	-1.09185	0.142645
ALDH6A1	aldehyde dehydrogenase 6 family, member A1	NM_005589	7980098	8.85571	9.17609	9.26753	9.4378	1.24866	3.37e-05	1.33036	5.26e-06	1.49702	3.73e-07
ALDH7A1	aldehyde dehydrogenase 7 family, member A1	NM_001182	8113773	9.97773	10.1309	10.0877	9.97474	1.112	0.106429	1.07923	0.227708	-1.00207	0.972557
ALDH8A1	aldehyde dehydrogenase 8 family, member A1	NM_022568	8129695	6.0591	6.04051	6.09137	6.0324	-1.01297	0.919893	1.02262	0.861492	-1.01868	0.885183
ALDH9A1	aldehyde dehydrogenase 9 family, member A1	NM_000696	7921970	9.90733	9.92513	9.96972	9.98587	1.01242	0.60201	1.0442	0.0936855	1.05595	0.0435665
ALDH9A1	aldehyde dehydrogenase 9 family, member A1	ENST00000354775	7906988	5.04122	5.0807	5.05777	5.25169	1.02774	0.643561	1.01154	0.845262	1.15707	0.0334964
ALDOA	aldolase A, fructose-bisphosphate	NM_000034	7994737	10.258	10.2346	10.0342	10.1874	-1.0164	0.713033	-1.16782	0.00664032	-1.05015	0.284747
ALDOAP2	aldolase A, fructose-bisphosphate pseudogene 2	M21191	7936923	7.46511	7.39113	7.32354	7.38284	-1.05262	0.139031	-1.1031	0.0137257	-1.05868	0.105116
ALDOB	aldolase B, fructose-bisphosphate	NM_000035	8162884	5.71209	5.69552	5.70656	5.6105	-1.01156	0.847139	-1.00384	0.948615	-1.07296	0.257122
ALDOC	aldolase C, fructose-bisphosphate	NM_005165	8013660	7.75312	7.6863	7.55741	7.51181	-1.04741	0.308281	-1.14529	0.0128715	-1.18207	0.004363
ALG1	ALG1, chitobiosyldiphosphodolichol beta-mannosyltransferase	NM_019109	7993071	9.96281	10.0416	10.0107	9.97633	1.05611	0.123455	1.03377	0.325566	1.00942	0.775106
ALG10	ALG10, alpha-1,2-glucosyltransferase	NM_032834	7954777	9.74018	9.65443	9.46111	9.41346	-1.06123	0.15253	-1.21341	0.000879064	-1.25416	0.000314756
ALG10B	ALG10B, alpha-1,2-glucosyltransferase	NM_001013620	7954789	9.69313	9.57829	9.41393	9.35411	-1.08286	0.101861	-1.21352	0.0020244	-1.2649	0.000605825
ALG11	ALG11, alpha-1,2-mannosyltransferase	NM_001004127	7969228	9.02789	9.08579	9.19861	9.05252	1.04095	0.402854	1.12562	0.0314015	1.01722	0.716919
ALG12	ALG12, alpha-1,6-mannosyltransferase	NM_024105	8076851	9.82934	9.82497	9.70751	9.69992	-1.00304	0.916907	-1.08812	0.0170948	-1.09386	0.0128839
ALG13	ALG13, UDP-N-acetylglucosaminyltransferase subunit	NM_018466	8169412	8.92476	9.04797	9.01549	8.94554	1.08916	0.321601	1.06491	0.458959	1.01451	0.863009
ALG13	ALG13, UDP-N-acetylglucosaminyltransferase subunit	NM_001099922	8169419	8.89414	8.92572	8.95476	8.95796	1.02213	0.792244	1.04292	0.615299	1.04523	0.597129
ALG14	ALG14, UDP-N-acetylglucosaminyltransferase subunit	NM_144988	7917896	9.22875	9.19396	9.35951	9.1956	-1.0244	0.574453	1.09487	0.0589479	-1.02324	0.592196
ALG1L	ALG1, chitobiosyldiphosphodolichol beta-mannosyltransferase-like	NM_001195223	8090291	7.23422	7.30083	7.66112	7.66534	1.04725	0.800351	1.34434	0.132343	1.34828	0.12907
ALG2	ALG2, alpha-1,3/1,6-mannosyltransferase	NR_024532	8162827	8.78963	8.80686	8.99239	8.86534	1.01201	0.791856	1.1509	0.012401	1.05388	0.264785
ALG3	ALG3, alpha-1,3- mannosyltransferase	NM_005787	8092457	11.631	11.5592	11.4624	11.4383	-1.05109	0.0504885	-1.12402	0.000649147	-1.14289	0.000269733
ALG5	ALG5, dolichyl-phosphate beta-glucosyltransferase	NM_013338	7971027	8.35394	8.57951	8.63694	8.40713	1.16924	0.0316366	1.21672	0.0115027	1.03756	0.556895
ALG6	ALG6, alpha-1,3-glucosyltransferase	NM_013339	7901915	8.70461	8.73252	8.86718	8.7274	1.01953	0.786143	1.11928	0.140824	1.01592	0.824515
ALG8	ALG8, alpha-1,3-glucosyltransferase	NM_024079	7950654	11.0788	11.2237	11.1442	11.089	1.10565	0.0217077	1.04638	0.235283	1.00712	0.845912
ALG9	ALG9, alpha-1,2-mannosyltransferase	NM_024740	7951633	9.79237	9.7746	9.82121	9.6971	-1.01239	0.630738	1.02019	0.440927	-1.06827	0.0279794
ALK	anaplastic lymphoma receptor tyrosine kinase	NM_004304	8051241	5.93647	5.83272	5.83245	5.71858	-1.07457	0.312091	-1.07477	0.310915	-1.16303	0.053247
ALKBH1	alkB, alkylation repair homolog 1 (E. coli)	NM_006020	7980454	8.70674	8.85372	9.00725	8.86275	1.10724	0.108493	1.23158	0.00610081	1.1142	0.091493
ALKBH2	alkB, alkylation repair homolog 2 (E. coli)	NM_001145374	7966183	9.08925	8.84859	8.76986	8.8068	-1.18154	0.0101531	-1.2478	0.00216967	-1.21626	0.00438125
ALKBH3	alkB, alkylation repair homolog 3 (E. coli)	NM_139178	7939477	9.05347	9.07308	9.14311	9.03608	1.01368	0.648014	1.0641	0.0619742	-1.01213	0.685016
ALKBH4	alkB, alkylation repair homolog 4 (E. coli)	NM_017621	8141757	7.84976	7.74538	7.64041	7.68641	-1.07503	0.0204148	-1.15617	0.000413183	-1.11989	0.00197014
ALKBH5	alkB, alkylation repair homolog 5 (E. coli)	NM_017758	8005399	11.069	11.105	11.1141	11.1501	1.02521	0.349399	1.0317	0.248118	1.05777	0.055268
ALKBH6	alkB, alkylation repair homolog 6 (E. coli)	NM_032878	8036242	8.80341	8.78677	8.71905	8.82619	-1.0116	0.533585	-1.06022	0.0108945	1.01591	0.399343
ALKBH7	alkB, alkylation repair homolog 7 (E. coli)	NM_032306	8025035	7.26094	7.11772	7.17367	6.99157	-1.10437	0.106442	-1.06236	0.299918	-1.20528	0.00907568
ALKBH8	alkB, alkylation repair homolog 8 (E. coli)	NM_138775	7951467	8.35616	8.37785	8.5707	8.5077	1.01515	0.80295	1.16034	0.0341439	1.11076	0.109287
ALLC	allantoicase	NM_018436	8040053	5.64493	5.5847	5.7647	5.80766	-1.04264	0.521501	1.08656	0.219257	1.1194	0.10773
ALMS1	Alstrom syndrome 1	NM_015120	8042737	8.61636	8.99427	9.12593	9.13861	1.29946	0.000638238	1.42363	8.43e-05	1.4362	7.08e-05
ALMS1P	Alstrom syndrome 1 pseudogene	NR_003683	8042761	5.38268	5.42371	5.53304	5.61026	1.02885	0.693285	1.10984	0.172318	1.17087	0.0530145
ALOX12	arachidonate 12-lipoxygenase	NM_000697	8004221	5.88116	5.87368	5.87712	5.89453	-1.0052	0.947777	-1.0028	0.971788	1.00931	0.90682
ALOX12B	arachidonate 12-lipoxygenase, 12R type	NM_001139	8012309	6.3565	6.30684	6.18679	6.42981	-1.03502	0.355556	-1.12483	0.0100703	1.05213	0.185781
ALOX12P2	arachidonate 12-lipoxygenase pseudogene 2	NR_002710	8004201	5.65452	5.43513	5.38582	5.6145	-1.16424	0.0346037	-1.20473	0.0143725	-1.02813	0.65519
ALOX15	arachidonate 15-lipoxygenase	NM_001140	8011680	6.30148	6.23666	6.10451	6.2864	-1.04596	0.635975	-1.14629	0.173308	-1.01051	0.911686
ALOX15B	arachidonate 15-lipoxygenase, type B	NM_001141	8004784	6.84558	6.76657	6.64733	6.85392	-1.0563	0.448948	-1.14731	0.0808473	1.00579	0.93515
ALOX5	arachidonate 5-lipoxygenase	NM_000698	7927215	6.79291	6.68576	6.91787	6.91274	-1.0771	0.193257	1.09047	0.136255	1.0866	0.150867
ALOX5AP	arachidonate 5-lipoxygenase-activating protein	NM_001629	7968344	5.59939	5.55533	5.51739	5.63921	-1.03101	0.665581	-1.05848	0.427938	1.02799	0.695711
ALOXE3	arachidonate lipoxygenase 3	NM_001165960	8012326	6.49991	6.40591	6.62051	6.48941	-1.06733	0.183675	1.08718	0.0988495	-1.0073	0.874941
ALPI	alkaline phosphatase, intestinal	NM_001631	8049137	7.28646	7.0395	6.98898	7.1656	-1.18671	0.0630419	-1.229	0.0316792	-1.08739	0.321864
ALPK1	alpha-kinase 1	NM_025144	8096919	7.11171	6.96336	7.18425	6.84924	-1.1083	0.159176	1.05157	0.469581	-1.19953	0.0251942
ALPK2	alpha-kinase 2	NM_052947	8023528	5.07647	4.94718	4.84629	4.92464	-1.09375	0.253934	-1.17298	0.0600768	-1.11098	0.186874
ALPK3	alpha-kinase 3	NM_020778	7985620	6.52673	6.61518	6.44652	6.66675	1.06322	0.459046	-1.05717	0.500573	1.10192	0.253138
ALPL	alkaline phosphatase, liver/bone/kidney	NM_000478	7898693	7.86163	7.68273	7.59585	7.62367	-1.13203	0.00449159	-1.20228	0.000402359	-1.17932	0.000824004
ALPP	alkaline phosphatase, placental	NM_001632	8049123	5.92302	5.74506	5.98692	6.06814	-1.13128	0.515076	1.04529	0.812973	1.10582	0.593834
ALPP	alkaline phosphatase, placental	NM_001632.2	8180197	6.78254	6.63537	6.69573	6.82169	-1.10739	0.0829707	-1.06202	0.276328	1.02751	0.612531
ALPPL2	alkaline phosphatase, placental-like 2	NM_031313	8049128	7.34343	7.37143	7.30035	7.46794	1.0196	0.754063	-1.03031	0.631343	1.09014	0.187337
ALS2	amyotrophic lateral sclerosis 2 (juvenile)	NM_020919	8058295	7.87872	7.92802	8.02409	7.83002	1.03477	0.464921	1.10602	0.0535064	-1.03433	0.470221
ALS2CL	ALS2 C-terminal like	NR_033815	8086627	6.69164	6.76069	6.63561	6.76616	1.04903	0.551236	-1.0396	0.627398	1.05301	0.520963
ALS2CR11	amyotrophic lateral sclerosis 2 (juvenile) chromosome region, candidate 11	NM_001168221	8058238	4.62039	4.58869	4.82876	4.7469	-1.02221	0.590891	1.15538	0.00621588	1.09164	0.0559093
ALS2CR12	amyotrophic lateral sclerosis 2 (juvenile) chromosome region, candidate 12	NM_139163	8058203	6.3709	6.23742	6.62335	6.39378	-1.09694	0.204561	1.19123	0.0310177	1.01599	0.818784
ALX1	ALX homeobox 1	NM_006982	7957452	8.53299	8.56205	8.63643	8.45849	1.02034	0.72196	1.07433	0.225777	-1.053	0.372156
ALX3	ALX homeobox 3	NM_006492	7918416	8.18223	8.10486	7.97249	8.09578	-1.0551	0.405785	-1.15649	0.0446304	-1.06175	0.355582
ALX4	ALX homeobox 4	NM_021926	7947563	8.30409	8.11195	7.9857	8.11986	-1.14245	0.0379038	-1.24694	0.00336519	-1.13621	0.0444581
ALYREF	Aly/REF export factor	NM_005782	8019772	12.3751	12.2503	12.1685	12.1325	-1.09032	0.0236671	-1.15393	0.00172218	-1.1831	0.000631246
ALYREF	Aly/REF export factor	NM_005782	8019273	11.9805	11.8581	11.7717	11.7415	-1.08852	0.0237318	-1.15568	0.0014426	-1.18018	0.000615857
AMACR	alpha-methylacyl-CoA racemase	NM_014324	8111430	8.61602	8.56802	8.78735	8.66307	-1.03383	0.494576	1.1261	0.0339338	1.03315	0.502843
AMBN	ameloblastin (enamel matrix protein)	NM_016519	8095519	8.63315	9.24404	8.9773	8.83122	1.5272	0.000159085	1.2694	0.00560692	1.14716	0.0628397
AMBP	alpha-1-microglobulin/bikunin precursor	NM_001633	8163535	6.24626	6.19231	6.06255	6.1382	-1.03811	0.630501	-1.1358	0.127062	-1.07778	0.345904
AMBRA1	autophagy/beclin-1 regulator 1	NM_017749	7947652	9.76885	9.69586	9.657	9.6834	-1.0519	0.0909005	-1.08061	0.0185876	-1.06102	0.0546123
AMD1	adenosylmethionine decarboxylase 1	NM_001634	8121489	10.6163	10.7218	10.7249	10.6673	1.07585	0.185673	1.0782	0.174245	1.036	0.503523
AMDHD1	amidohydrolase domain containing 1	NM_152435	7957654	6.15785	6.1592	6.19842	6.17582	1.00094	0.986151	1.02852	0.604994	1.01253	0.817539
AMDHD2	amidohydrolase domain containing 2	NM_015944	7992656	8.58275	8.55941	8.46039	8.55553	-1.01631	0.608223	-1.08852	0.0233096	-1.01905	0.551116
AMELX	amelogenin, X-linked	NM_182680	8166006	4.79301	4.83431	4.69544	4.71971	1.02904	0.802937	-1.06997	0.559107	-1.05212	0.659218
AMELY	amelogenin, Y-linked	NM_001143	8177061	5.34479	5.28843	5.20665	5.30971	-1.03984	0.385757	-1.10049	0.0546721	-1.02461	0.583711
AMER1	APC membrane recruitment protein 1	NM_152424	8173232	7.9166	8.17389	8.36947	8.29103	1.19523	0.0666502	1.36876	0.00575095	1.29633	0.014942
AMER2	APC membrane recruitment protein 2	NM_152704	7970648	6.46518	6.38932	6.25881	6.47622	-1.05398	0.168115	-1.15378	0.00332989	1.00768	0.830927
AMER3	APC membrane recruitment protein 3	NM_152698	8045224	6.66103	6.75997	6.63729	6.76635	1.07099	0.52818	-1.01659	0.878235	1.07574	0.502639
AMFR	autocrine motility factor receptor, E3 ubiquitin protein ligase	NM_001144	8001477	10.2917	10.1226	10.3039	10.2732	-1.1243	0.00200591	1.00855	0.752074	-1.01286	0.636944
AMH	anti-Mullerian hormone	NM_000479	8024429	8.51945	8.50791	8.26963	8.35044	-1.00804	0.900903	-1.18907	0.0239146	-1.12429	0.0967754
AMHR2	anti-Mullerian hormone receptor, type II	NM_020547	7955797	6.60213	6.61113	6.53436	6.61623	1.00626	0.924644	-1.04809	0.483371	1.00982	0.882234
AMICA1	adhesion molecule, interacts with CXADR antigen 1	NM_001098526	7952022	5.098	5.06552	4.86283	5.09863	-1.02276	0.825462	-1.17704	0.137512	1.00043	0.996595
AMIGO1	adhesion molecule with Ig-like domain 1	NM_020703	7918359	7.73387	7.64678	7.67313	7.71797	-1.06222	0.332342	-1.043	0.492285	-1.01108	0.855262
AMIGO2	adhesion molecule with Ig-like domain 2	NM_001143668	7962579	5.75141	5.64581	5.67133	5.72909	-1.07594	0.126396	-1.05708	0.231859	-1.01559	0.727806
AMIGO3	adhesion molecule with Ig-like domain 3	NM_198722	8087453	8.02197	8.10679	7.82042	7.87969	1.06056	0.513974	-1.14993	0.143353	-1.10365	0.285162
AMMECR1	Alport syndrome, mental retardation, midface hypoplasia and elliptocytosis chromosomal region gene 1	NM_015365	8174496	9.27946	9.6904	9.40927	9.57111	1.32955	0.00111036	1.09415	0.155995	1.22403	0.00786481
AMMECR1L	AMMECR1-like	NM_031445	8055096	9.24881	9.27612	9.23616	9.08787	1.01911	0.749138	-1.00881	0.881924	-1.11802	0.0869331
AMN	amnion associated transmembrane protein	NM_030943	7977033	7.95755	7.85643	7.78121	7.9086	-1.0726	0.406769	-1.13002	0.165284	-1.03451	0.68282
AMN1	antagonist of mitotic exit network 1 homolog (S. cerevisiae)	NM_001113402	7962185	7.67374	7.44372	7.61541	7.5553	-1.17285	0.0460915	-1.04126	0.566373	-1.08556	0.259283
AMOT	angiomotin	NM_133265	8174576	9.2858	9.83304	9.40582	9.87823	1.46129	3.03e-05	1.08675	0.102229	1.50778	1.7e-05
AMOTL1	angiomotin like 1	NM_130847	7943263	8.70529	8.73075	8.78519	8.70356	1.0178	0.54993	1.05694	0.0857898	-1.0012	0.967116
AMOTL2	angiomotin like 2	NM_016201	8090852	7.56854	7.53574	7.39083	7.30727	-1.02299	0.518272	-1.13109	0.00638505	-1.19853	0.000658934
AMPD1	adenosine monophosphate deaminase 1	NM_000036	7918794	5.13397	5.22366	5.39974	5.40694	1.06414	0.355878	1.20228	0.0197906	1.2083	0.0175474
AMPD2	adenosine monophosphate deaminase 2	NM_004037	7903719	9.24828	9.54257	9.51609	9.57387	1.22628	1.71e-05	1.20398	3.4e-05	1.25318	8.06e-06
AMPD3	adenosine monophosphate deaminase 3	NM_000480	7938396	6.24707	6.30098	6.25105	6.30757	1.03807	0.567516	1.00276	0.965943	1.04283	0.522253
AMPH	amphiphysin	NM_001635	8139131	6.79065	6.71205	6.74633	6.72035	-1.05599	0.427776	-1.0312	0.65022	-1.04993	0.476415
AMT	aminomethyltransferase	NM_000481	8087419	6.47514	6.47295	6.44162	6.48344	-1.00152	0.985046	-1.0235	0.775354	1.00577	0.943563
AMTN	amelotin	NM_212557	8095508	4.77549	4.61234	4.65969	4.74093	-1.11973	0.10612	-1.08358	0.232314	-1.02425	0.70973
AMY1A	amylase, alpha 1A (salivary)	NM_004038	7903425	5.73959	5.86816	5.76567	5.60522	1.09321	0.00412951	1.01824	0.444169	-1.09761	0.00322212
AMY1A	amylase, alpha 1A (salivary)	NM_004038	7903440	5.73959	5.86816	5.76567	5.60522	1.09321	0.00412951	1.01824	0.444169	-1.09761	0.00322212
AMY1A	amylase, alpha 1A (salivary)	NM_004038	7918134	5.73959	5.86816	5.76567	5.60522	1.09321	0.00412941	1.01824	0.444162	-1.09761	0.00322211
AMY2A	amylase, alpha 2A (pancreatic)	NM_000699	7903414	5.85533	5.97376	5.81715	5.72887	1.08555	7.35e-05	-1.02682	0.0433252	-1.09161	4.6e-05
AMY2B	amylase, alpha 2B (pancreatic)	NM_020978	7903407	6.12363	6.59259	6.55414	6.35715	1.38411	0.0122956	1.34771	0.0183377	1.1757	0.147854
AMZ1	archaelysin family metallopeptidase 1	NM_133463	8131195	7.58341	7.44358	7.2933	7.41235	-1.10178	0.303335	-1.22273	0.0519044	-1.12589	0.215315
AMZ2	archaelysin family metallopeptidase 2	NM_016627	8009432	10.7488	10.6472	10.6394	10.669	-1.07298	0.00210265	-1.07878	0.00134757	-1.0569	0.00800611
AMZ2P1	archaelysin family metallopeptidase 2 pseudogene 1	NR_026903	8017704	8.71101	8.60826	8.84315	8.54275	-1.07382	0.427657	1.09592	0.313919	-1.1237	0.208415
ANAPC1	anaphase promoting complex subunit 1	NM_022662	8053610	10.7919	10.802	10.5261	10.522	1.00699	0.838113	-1.20235	0.000519365	-1.20574	0.00047026
ANAPC1	anaphase promoting complex subunit 1	NM_022662	8043349	9.76114	9.71104	9.47102	9.52036	-1.03533	0.60783	-1.22274	0.0148285	-1.18163	0.0332965
ANAPC1	anaphase promoting complex subunit 1	NM_022662	8054614	10.7376	10.7116	10.4641	10.4351	-1.01822	0.612326	-1.20876	0.00055015	-1.23328	0.000282606
ANAPC1	anaphase promoting complex subunit 1	NM_022662	8043322	10.1512	10.2557	9.99561	9.9476	1.07517	0.286039	-1.11384	0.127461	-1.15153	0.0567099
ANAPC1	anaphase promoting complex subunit 1	NM_022662	8054437	10.1396	10.2394	9.98382	9.9301	1.07159	0.307084	-1.11405	0.126804	-1.15631	0.0511593
ANAPC10	anaphase promoting complex subunit 10	NM_014885	8103005	7.72504	7.54943	7.5662	7.6159	-1.12944	0.221662	-1.11639	0.264908	-1.07859	0.433975
ANAPC11	anaphase promoting complex subunit 11	NM_001002244	8019687	8.29842	8.19845	8.34391	8.26479	-1.07175	0.00580355	1.03204	0.128176	-1.02358	0.245229
ANAPC11	anaphase promoting complex subunit 11	NM_001002244	8010686	8.54362	8.38852	8.51154	8.52921	-1.11351	0.00394628	-1.02249	0.431914	-1.01004	0.719719
ANAPC13	anaphase promoting complex subunit 13	NR_024400	8090866	10.1088	9.99265	10.1356	10.1335	-1.0838	0.0101713	1.01879	0.461432	1.01733	0.495568
ANAPC15	anaphase promoting complex subunit 15	NM_014042	7950128	10.6049	10.7028	10.5403	10.5659	1.07016	0.125646	-1.04583	0.291177	-1.02744	0.514146
ANAPC16	anaphase promoting complex subunit 16	NM_173473	7928300	9.0912	9.13341	9.37506	9.32647	1.02969	0.622048	1.21745	0.00872834	1.17713	0.0212414
ANAPC2	anaphase promoting complex subunit 2	NM_013366	8165462	8.52686	8.51171	8.56497	8.51037	-1.01056	0.755205	1.02677	0.440479	-1.0115	0.734442
ANAPC4	anaphase promoting complex subunit 4	NM_013367	8094408	8.74497	8.82743	8.91765	8.79852	1.05882	0.507499	1.12715	0.18436	1.03781	0.664329
ANAPC5	anaphase promoting complex subunit 5	NM_016237	7967149	11.0607	11.1343	10.9354	10.8911	1.05233	0.157789	-1.09079	0.0290449	-1.12475	0.00707169
ANAPC7	anaphase promoting complex subunit 7	NM_016238	7966301	10.3226	10.3396	10.4866	10.3948	1.01184	0.762519	1.12037	0.0165714	1.0513	0.220462
ANG	angiogenin, ribonuclease, RNase A family, 5	NM_001145	7973084	6.76671	6.4895	6.82078	6.86486	-1.21184	0.0104708	1.03819	0.534839	1.0704	0.272979
ANGEL1	angel homolog 1 (Drosophila)	NM_015305	7980327	9.75127	9.92434	10.1861	10.1265	1.12746	0.0204519	1.35171	8.89e-05	1.29704	0.000246263
ANGEL2	angel homolog 2 (Drosophila)	NM_144567	7924190	9.05994	9.14066	9.14436	9.07041	1.05755	0.487731	1.06027	0.468645	1.00729	0.927124
ANGPT1	angiopoietin 1	NM_001146	8152297	4.77487	4.79227	4.88465	4.8346	1.01213	0.864864	1.07906	0.299765	1.04227	0.563061
ANGPT2	angiopoietin 2	NM_001147	8149071	5.30576	5.32672	5.28297	5.29289	1.01463	0.80054	-1.01592	0.78357	-1.00896	0.876567
ANGPT4	angiopoietin 4	NM_015985	8064396	6.0588	5.93481	6.00538	5.97505	-1.08975	0.395331	-1.03772	0.708866	-1.05977	0.560876
ANGPTL1	angiopoietin-like 1	NM_004673	7922598	4.53714	4.52412	4.45728	4.49594	-1.00907	0.892753	-1.05691	0.418242	-1.02897	0.67137
ANGPTL2	angiopoietin-like 2	NM_012098	8164200	6.01227	5.92927	5.91507	5.99467	-1.05922	0.365754	-1.0697	0.2941	-1.01227	0.843995
ANGPTL3	angiopoietin-like 3	NM_014495	7901883	4.11852	3.98742	4.08511	4.14229	-1.09512	0.201032	-1.02343	0.731713	1.01661	0.806926
ANGPTL4	angiopoietin-like 4	NM_139314	8025402	6.77719	6.7351	6.73008	6.85539	-1.0296	0.645781	-1.03319	0.607544	1.0557	0.400891
ANGPTL5	angiopoietin-like 5	NM_178127	7951195	4.11372	4.19288	4.07213	4.12144	1.05641	0.583223	-1.02925	0.771554	1.00537	0.956892
ANGPTL6	angiopoietin-like 6	NM_031917	8033892	6.84328	6.77457	6.68576	6.62337	-1.04878	0.578131	-1.11537	0.220562	-1.16466	0.100689
ANGPTL7	angiopoietin-like 7	NM_021146	7897675	5.21764	5.17121	5.24845	5.34151	-1.03271	0.623562	1.02159	0.743549	1.08966	0.210414
ANK1	ankyrin 1, erythrocytic	NM_020476	8150439	6.71519	6.67164	6.54918	6.68269	-1.03065	0.621679	-1.12195	0.0861696	-1.02278	0.711721
ANK2	ankyrin 2, neuronal	NM_001148	8096959	8.24789	8.33892	8.37576	8.39716	1.06513	0.121129	1.09267	0.0408266	1.109	0.0216913
ANK3	ankyrin 3, node of Ranvier (ankyrin G)	NM_020987	7933772	7.96198	8.01207	8.19778	8.1703	1.03532	0.509721	1.17755	0.0117261	1.15534	0.0208276
ANKAR	ankyrin and armadillo repeat containing	NM_144708	8047006	5.88666	6.01209	6.15067	6.23299	1.09084	0.354612	1.20082	0.072444	1.27133	0.0265394
ANKDD1A	ankyrin repeat and death domain containing 1A	NM_182703	7984227	6.69782	6.59294	6.56203	6.71091	-1.07541	0.230041	-1.0987	0.131037	1.00911	0.875213
ANKEF1	ankyrin repeat and EF-hand domain containing 1	NM_022096	8060949	7.35996	7.66372	7.64599	7.58147	1.23436	7.29e-05	1.21928	0.000111293	1.16595	0.000623134
ANKFN1	ankyrin-repeat and fibronectin type III domain containing 1	NM_153228	8008609	5.05803	5.23075	5.04229	5.09843	1.12718	0.0551161	-1.01097	0.84314	1.0284	0.613991
ANKFY1	ankyrin repeat and FYVE domain containing 1	NM_016376	8011599	9.63321	9.66794	9.59694	9.60906	1.02437	0.526583	-1.02546	0.508961	-1.01688	0.657575
ANKH	ANKH inorganic pyrophosphate transport regulator	NM_054027	8111101	9.28868	9.35008	9.41841	9.43692	1.04347	0.247291	1.09409	0.0298357	1.10821	0.0167236
ANKH	ANKH inorganic pyrophosphate transport regulator	NM_054027	8104590	7.82356	7.8124	7.73461	7.59682	-1.00777	0.812292	-1.06359	0.0861814	-1.17018	0.00107138
ANKHD1-EIF4EBP3	ANKHD1-EIF4EBP3 readthrough	NM_020690	8108510	9.37625	9.68151	9.64012	9.63894	1.23564	0.000129091	1.20069	0.000348298	1.19971	0.000358836
ANKIB1	ankyrin repeat and IBR domain containing 1	NM_019004	8134180	9.49817	9.78311	10.132	10.2804	1.21836	0.00011733	1.55166	3.02e-07	1.71977	5.84e-08
ANKK1	ankyrin repeat and kinase domain containing 1	NM_178510	7943943	6.76072	6.62879	6.73205	6.80156	-1.09576	0.119246	-1.02007	0.714448	1.02871	0.603949
ANKLE1	ankyrin repeat and LEM domain containing 1	NM_152363	8026712	7.57596	7.45153	7.35833	7.39978	-1.09008	0.0828041	-1.16282	0.00848996	-1.12989	0.0229805
ANKLE2	ankyrin repeat and LEM domain containing 2	NM_015114	7967794	10.3126	10.3224	10.2783	10.2898	1.00677	0.719754	-1.02407	0.226686	-1.01598	0.408039
ANKMY1	ankyrin repeat and MYND domain containing 1	NM_016552	8060103	7.64171	7.5905	7.53763	7.57566	-1.03613	0.531803	-1.07481	0.220806	-1.04685	0.423813
ANKMY2	ankyrin repeat and MYND domain containing 2	NM_020319	8138370	8.53321	8.70668	8.72706	8.65985	1.12777	0.100344	1.14382	0.0716098	1.09175	0.212155
ANKRA2	ankyrin repeat, family A (RFXANK-like), 2	NM_023039	8112596	7.3342	7.27145	7.80992	7.69415	-1.04446	0.51229	1.39061	0.000824368	1.28338	0.00433772
ANKRD1	ankyrin repeat domain 1 (cardiac muscle)	NM_014391	7934979	7.56443	8.01249	7.42232	7.51129	1.3642	0.00907298	-1.10352	0.309506	-1.03752	0.695551
ANKRD10	ankyrin repeat domain 10	NM_017664	7972828	8.3594	8.52261	8.46674	8.46038	1.11978	0.01342	1.07724	0.0713917	1.0725	0.0864149
ANKRD11	ankyrin repeat domain 11	NM_013275	8175585	7.99579	8.02368	8.01708	7.8433	1.01953	0.717108	1.01487	0.781737	-1.11149	0.074282
ANKRD11	ankyrin repeat domain 11	NM_013275	8003448	10.128	10.0988	9.93011	9.99197	-1.02039	0.615441	-1.14698	0.00750158	-1.09884	0.0405317
ANKRD12	ankyrin repeat domain 12	NM_015208	8020068	8.3577	8.38607	8.50766	8.3407	1.01986	0.791402	1.10954	0.186275	-1.01185	0.873926
ANKRD13A	ankyrin repeat domain 13A	NM_033121	7958600	9.32381	9.44412	9.3031	9.30999	1.08697	0.0438193	-1.01446	0.691481	-1.00962	0.790681
ANKRD13B	ankyrin repeat domain 13B	NM_152345	8006063	9.18207	9.27035	9.03889	9.14382	1.0631	0.0887632	-1.10434	0.0137696	-1.02687	0.42565
ANKRD13C	ankyrin repeat domain 13C	NM_030816	7916928	9.89514	10.188	9.84981	9.80389	1.22503	0.00524326	-1.03192	0.572678	-1.06529	0.270457
ANKRD13D	ankyrin repeat domain 13 family, member D	NR_030767	7941822	8.24685	8.14925	8.11838	8.14889	-1.06999	0.0104315	-1.09314	0.00235011	-1.07026	0.0102398
ANKRD16	ankyrin repeat domain 16	NM_019046	7931888	7.93333	8.03813	7.84772	7.86669	1.07535	0.373943	-1.06114	0.463881	-1.04727	0.565907
ANKRD17	ankyrin repeat domain 17	NM_032217	8100902	11.1272	11.222	11.1411	11.1662	1.06795	0.0156066	1.0097	0.665177	1.02745	0.243087
ANKRD18A	ankyrin repeat domain 18A	NM_147195	8161270	8.7879	9.0772	9.08046	9.0023	1.22205	0.00236366	1.2248	0.00221315	1.16022	0.0118337
ANKRD18B	ankyrin repeat domain 18B	ENST00000290943	8154823	9.12784	9.47186	9.64266	9.62877	1.26929	0.000830692	1.42882	5.39e-05	1.41513	6.55e-05
ANKRD18DP	ankyrin repeat domain 18D, pseudogene	NR_003291	8093272	5.93606	6.24804	6.46082	6.04873	1.24141	0.103952	1.4387	0.0149956	1.08123	0.526305
ANKRD19P	ankyrin repeat domain 19, pseudogene	NR_026868	8156360	7.35936	7.73873	7.93628	8.01054	1.30077	0.007834	1.49166	0.0006821	1.57045	0.000308011
ANKRD2	ankyrin repeat domain 2 (stretch responsive muscle)	NM_020349	7929653	6.73805	6.8473	6.75123	6.77643	1.07866	0.486701	1.00917	0.932091	1.02696	0.804313
ANKRD20A1	ankyrin repeat domain 20 family, member A1	NM_032250	8155574	7.62481	7.72652	7.80383	7.65349	1.07304	0.125504	1.13211	0.0167886	1.02008	0.642503
ANKRD20A11P	ankyrin repeat domain 20 family, member A11, pseudogene	NR_027270	8069511	6.48587	6.4929	6.64066	6.41586	1.00489	0.971939	1.11326	0.447536	-1.04972	0.727293
ANKRD20A12P	ankyrin repeat domain 20 family, member A12, pseudogene	AK090412	7919139	6.33627	6.64836	7.01715	6.70644	1.2415	0.175596	1.60311	0.0118442	1.2925	0.116011
ANKRD20A19P	ankyrin repeat domain 20 family, member A19, pseudogene	AK128225	7970597	4.97049	4.93002	4.90286	4.94607	-1.02845	0.630416	-1.04799	0.427507	-1.01707	0.770514
ANKRD20A2	ankyrin repeat domain 20 family, member A2	NM_001012421	8155602	7.5553	7.62569	7.7814	7.60557	1.05001	0.236299	1.16967	0.00338008	1.03546	0.387274
ANKRD20A3	ankyrin repeat domain 20 family, member A3	NM_001012419	8161388	7.73913	7.8342	7.91811	7.75422	1.06811	0.134852	1.13208	0.0139903	1.01052	0.798394
ANKRD20A3	ankyrin repeat domain 20 family, member A3	NM_001012419	8155397	7.73913	7.8342	7.91811	7.75422	1.06812	0.134849	1.13208	0.0139901	1.01052	0.798388
ANKRD20A5P	ankyrin repeat domain 20 family, member A5, pseudogene	BC127726	8020343	5.46752	5.54298	5.6166	5.60378	1.0537	0.528857	1.10886	0.229648	1.09905	0.268675
ANKRD20A8P	ankyrin repeat domain 20 family, member A8, pseudogene	NR_003366	8053744	7.64423	7.76579	7.82798	7.65763	1.08791	0.0824352	1.13583	0.0170617	1.00933	0.832372
ANKRD20A8P	ankyrin repeat domain 20 family, member A8, pseudogene	NR_003366	7970381	8.0938	8.29263	8.52557	8.26502	1.14777	0.0693425	1.34889	0.00186937	1.12601	0.1087
ANKRD20A8P	ankyrin repeat domain 20 family, member A8, pseudogene	NR_003366	8155591	7.38183	7.53153	7.72262	7.44941	1.10934	0.154482	1.26644	0.00719197	1.04796	0.497938
ANKRD20A8P	ankyrin repeat domain 20 family, member A8, pseudogene	NR_003366	7919146	6.88385	7.26513	7.684	7.34014	1.3025	0.139301	1.74129	0.00875913	1.37201	0.0850591
ANKRD20A8P	ankyrin repeat domain 20 family, member A8, pseudogene	NR_003366	8155414	7.31364	7.48388	7.65782	7.45864	1.12525	0.164103	1.26943	0.0147365	1.10573	0.228284
ANKRD20A8P	ankyrin repeat domain 20 family, member A8, pseudogene	NR_003366	8053737	6.88966	7.11659	7.35209	7.12988	1.17035	0.151821	1.37787	0.0120925	1.18118	0.132084
ANKRD20A8P	ankyrin repeat domain 20 family, member A8, pseudogene	NR_003366	8053741	6.83249	6.76992	6.99173	6.70909	-1.04433	0.560655	1.1167	0.160954	-1.0893	0.265495
ANKRD20A8P	ankyrin repeat domain 20 family, member A8, pseudogene	NR_003366	8067864	7.21125	7.43555	7.55596	7.26206	1.16821	0.419003	1.2699	0.226771	1.03585	0.851765
ANKRD20A9P	ankyrin repeat domain 20 family, member A9, pseudogene	NR_027995	7970388	5.7832	5.76282	5.68413	5.85757	-1.01423	0.881488	-1.07109	0.47584	1.0529	0.589836
ANKRD22	ankyrin repeat domain 22	NM_144590	7934898	4.29455	4.19658	4.26822	4.32355	-1.07026	0.415933	-1.01842	0.823434	1.02031	0.805904
ANKRD23	ankyrin repeat domain 23	NM_144994	8053984	7.33955	7.28888	7.24953	7.23606	-1.03575	0.432205	-1.06439	0.179926	-1.07437	0.129657
ANKRD24	ankyrin repeat domain 24	NM_133475	8024768	6.97769	6.98324	7.00205	6.95061	1.00386	0.953797	1.01702	0.799812	-1.01895	0.778098
ANKRD26	ankyrin repeat domain 26	NM_014915	7932637	7.38731	7.40628	7.64914	7.3964	1.01324	0.865866	1.199	0.0426765	1.00633	0.935381
ANKRD26P1	ankyrin repeat domain 26 pseudogene 1	NR_026556	8001113	5.32449	5.29622	5.21654	5.28356	-1.01979	0.774418	-1.0777	0.290332	-1.02878	0.679031
ANKRD27	ankyrin repeat domain 27 (VPS9 domain)	NM_032139	8035905	9.54704	9.48965	9.21119	9.24829	-1.04058	0.167324	-1.26212	2.03e-05	-1.23008	4.76e-05
ANKRD28	ankyrin repeat domain 28	NM_015199	8085628	8.94036	9.09978	9.02533	8.92868	1.11684	0.0206074	1.06067	0.163707	-1.00813	0.838392
ANKRD29	ankyrin repeat domain 29	NM_173505	8022559	7.28733	7.35271	7.53537	7.57662	1.04636	0.58839	1.18759	0.0649092	1.22203	0.0372718
ANKRD30A	ankyrin repeat domain 30A	NM_052997	7927033	4.49865	4.33418	4.34529	4.41955	-1.12076	0.0350603	-1.11216	0.0457805	-1.05636	0.25772
ANKRD30B	ankyrin repeat domain 30B	NM_001145029	8069499	3.78999	3.75571	3.84935	3.74883	-1.02405	0.718547	1.042	0.536053	-1.02894	0.665799
ANKRD30B	ankyrin repeat domain 30B	NM_001145029	8020357	3.9498	3.71017	3.74496	3.76987	-1.18069	0.012794	-1.15256	0.0259515	-1.13283	0.0434691
ANKRD30BL	ankyrin repeat domain 30B-like	NR_027020	8055297	5.04547	4.95716	4.97267	4.90166	-1.06313	0.617142	-1.05176	0.679481	-1.10482	0.421746
ANKRD30BP2	ankyrin repeat domain 30B pseudogene 2	NR_026916	8067825	4.60688	4.54283	4.44072	4.53299	-1.0454	0.0944726	-1.12207	0.00116381	-1.05255	0.0601314
ANKRD30BP3	ankyrin repeat domain 30B pseudogene 3	NR_033891	7927207	4.20165	4.23217	4.05326	4.15096	1.02138	0.797355	-1.10834	0.232799	-1.03576	0.670923
ANKRD31	ankyrin repeat domain 31	NM_001164443	8112672	5.29803	5.37062	5.78998	5.57781	1.0516	0.38561	1.40634	0.000253916	1.21401	0.00765009
ANKRD32	ankyrin repeat domain 32	NM_032290	8106931	7.61097	7.82036	7.83659	7.49661	1.1562	0.164265	1.16927	0.137588	-1.0825	0.427249
ANKRD32	ankyrin repeat domain 32	NM_032290	8113124	5.63736	5.77936	5.91857	5.63494	1.10343	0.493152	1.21521	0.192806	-1.00168	0.990512
ANKRD33	ankyrin repeat domain 33	NM_001130015	7955551	6.19685	6.04893	5.86645	6.08894	-1.10797	0.181028	-1.25737	0.0113084	-1.07766	0.316307
ANKRD33B	ankyrin repeat domain 33B	NM_001164440	8104499	6.35816	6.35103	6.36026	6.42681	-1.00495	0.94935	1.00146	0.985029	1.04874	0.545194
ANKRD34A	ankyrin repeat domain 34A	NM_001039888	7904737	6.7318	6.59581	6.63064	6.70133	-1.09885	0.163173	-1.07264	0.286351	-1.02134	0.739722
ANKRD34B	ankyrin repeat domain 34B	NM_001004441	8112896	6.90805	6.97693	7.16401	7.01483	1.0489	0.478692	1.19412	0.0246263	1.07682	0.282604
ANKRD34C	ankyrin repeat domain 34C	NM_001146341	7985238	5.69837	5.74073	5.72539	5.85291	1.0298	0.468798	1.0189	0.640666	1.11307	0.0241313
ANKRD35	ankyrin repeat domain 35	NM_144698	7904796	5.90769	5.68268	5.74209	5.86269	-1.16879	0.0363564	-1.12164	0.101872	-1.03169	0.629147
ANKRD36	ankyrin repeat domain 36	NM_001164315	8043687	8.95633	9.19224	9.22548	9.14556	1.17765	0.0434468	1.2051	0.0257025	1.14016	0.0908483
ANKRD36	ankyrin repeat domain 36	NM_198555.3	8180259	10.1512	10.2218	10.2076	10.1724	1.05021	0.191338	1.0399	0.28735	1.01486	0.678723
ANKRD36B	ankyrin repeat domain 36B	NM_025190	8053834	10.4403	10.485	10.5466	10.5116	1.03142	0.505548	1.07644	0.135657	1.05066	0.297975
ANKRD36B	ankyrin repeat domain 36B	NM_025190	8053801	10.0832	10.3785	10.4926	10.3195	1.22718	0.0154999	1.32818	0.0028102	1.17805	0.0398085
ANKRD36B	ankyrin repeat domain 36B	NM_025190	8054054	10.291	10.5437	10.4588	10.3205	1.19145	0.0244215	1.12338	0.103441	1.02067	0.754848
ANKRD36B	ankyrin repeat domain 36B	NM_025190	8054064	9.26936	9.48817	9.61075	9.43178	1.16377	0.00305108	1.26697	0.000181823	1.11916	0.0144944
ANKRD36B	ankyrin repeat domain 36B	NM_025190	8043697	10.0465	10.2973	10.3651	10.2062	1.18984	0.0136197	1.2471	0.00394733	1.11704	0.0798838
ANKRD36BP1	ankyrin repeat domain 36B pseudogene 1	NR_026844	7922121	5.22084	5.33027	5.52026	5.08651	1.0788	0.378643	1.23065	0.0341816	-1.09758	0.285713
ANKRD36C	ankyrin repeat domain 36C	ENST00000420871	8053797	7.05841	7.56005	7.6906	7.45099	1.41582	0.0185666	1.54991	0.00594387	1.31274	0.050096
ANKRD37	ankyrin repeat domain 37	NM_181726	8098604	6.87163	6.66983	6.79231	6.68002	-1.15013	0.300106	-1.05652	0.674731	-1.14203	0.323551
ANKRD39	ankyrin repeat domain 39	NM_016466	8053998	9.87368	9.8697	9.89928	9.91192	-1.00276	0.889225	1.01791	0.381338	1.02686	0.20386
ANKRD40	ankyrin repeat domain 40	NM_052855	8016725	10.7797	10.7337	10.742	10.7186	-1.03239	0.358468	-1.02648	0.447406	-1.04329	0.231408
ANKRD42	ankyrin repeat domain 42	NM_182603	7942858	7.74394	7.81604	7.87882	7.65471	1.05125	0.495525	1.098	0.218418	-1.0638	0.402711
ANKRD42	ankyrin repeat domain 42	ENST00000463796	7942875	7.78614	7.70446	7.7135	7.78145	-1.05825	0.255203	-1.05164	0.307472	-1.00326	0.945598
ANKRD44	ankyrin repeat domain 44	NM_001195144	8057990	6.68673	6.71998	6.66216	6.6592	1.02332	0.653194	-1.01718	0.739103	-1.01926	0.70935
ANKRD45	ankyrin repeat domain 45	NM_198493	7922382	4.64329	4.67484	4.79976	4.82601	1.02211	0.858219	1.11455	0.386995	1.13502	0.316508
ANKRD46	ankyrin repeat domain 46	NM_198401	8152053	9.07894	8.62591	9.1735	8.984	-1.36891	5.84e-07	1.06774	0.0179416	-1.06802	0.0176194
ANKRD49	ankyrin repeat domain 49	NM_017704	7943231	8.8281	8.86449	9.11935	8.90144	1.02554	0.726144	1.2237	0.0197648	1.05215	0.485436
ANKRD50	ankyrin repeat domain 50	NM_020337	8102720	9.32201	9.36337	9.40292	9.16842	1.02908	0.488599	1.05768	0.193299	-1.11234	0.0272287
ANKRD52	ankyrin repeat domain 52	NM_173595	7964033	10.1072	9.93788	9.78973	9.77404	-1.12452	0.00443332	-1.24614	8.03e-05	-1.25976	5.7e-05
ANKRD53	ankyrin repeat domain 53	NM_024933	8042558	6.25337	6.15932	6.02671	6.22759	-1.06736	0.158967	-1.17013	0.00567819	-1.01803	0.6815
ANKRD54	ankyrin repeat domain 54	NR_036556	8075971	9.79582	9.67735	9.62702	9.57285	-1.08558	0.0158077	-1.12413	0.00245639	-1.16713	0.000433264
ANKRD55	ankyrin repeat domain 55	NM_024669	8112159	5.51619	5.36033	5.32047	5.44456	-1.11409	0.154692	-1.1453	0.0838903	-1.05091	0.490687
ANKRD6	ankyrin repeat domain 6	NM_014942	8121095	8.31787	8.30272	8.45767	8.51993	-1.01056	0.858269	1.10175	0.127272	1.15034	0.03937
ANKRD60	ankyrin repeat domain 60	ENST00000371167	8067242	6.82324	6.90653	6.58375	6.91982	1.05943	0.515122	-1.18057	0.0859208	1.06924	0.452475
ANKRD61	ankyrin repeat domain 61	ENST00000409061	8131381	5.46247	5.51829	5.47366	5.4833	1.03945	0.73239	1.00779	0.945142	1.01454	0.898146
ANKRD62	ankyrin repeat domain 62	ENST00000314074	8074201	3.92308	3.94775	3.83978	3.88156	1.01725	0.682272	-1.05944	0.189499	-1.0292	0.495119
ANKRD62	ankyrin repeat domain 62	ENST00000314074	8020197	4.68865	4.66934	4.57429	4.76807	-1.01348	0.869139	-1.08249	0.34323	1.05659	0.503993
ANKRD7	ankyrin repeat domain 7	NM_019644	8135697	5.38371	5.41783	5.6512	5.33298	1.02393	0.833605	1.20371	0.127243	-1.03579	0.755173
ANKRD9	ankyrin repeat domain 9	NM_152326	7981377	8.31487	8.32839	8.15672	8.31659	1.00942	0.878384	-1.11585	0.101922	1.00119	0.984471
ANKS1A	ankyrin repeat and sterile alpha motif domain containing 1A	NM_015245	8118863	9.72071	9.90617	9.73596	9.75057	1.13718	0.00019045	1.01063	0.60803	1.02091	0.326728
ANKS1B	ankyrin repeat and sterile alpha motif domain containing 1B	NM_152788	7965686	5.28405	5.46358	5.38932	5.29052	1.13252	0.07461	1.0757	0.26389	1.0045	0.942919
ANKS3	ankyrin repeat and sterile alpha motif domain containing 3	NM_133450	7999177	7.30863	7.42512	7.32369	7.33561	1.08409	0.106371	1.01049	0.819951	1.01888	0.684582
ANKS4B	ankyrin repeat and sterile alpha motif domain containing 4B	NM_145865	7993815	5.85137	5.88399	5.7371	5.83637	1.02287	0.862971	-1.08243	0.549742	-1.01045	0.936703
ANKS6	ankyrin repeat and sterile alpha motif domain containing 6	NM_173551	8162803	8.86857	8.92387	9.14229	9.06926	1.03907	0.0646369	1.20892	5.49e-06	1.14925	5.38e-05
ANKZF1	ankyrin repeat and zinc finger domain containing 1	NM_018089	8048489	8.21725	8.10649	8.11566	8.08677	-1.0798	0.0331671	-1.07296	0.0462171	-1.09466	0.0163934
ANLN	anillin, actin binding protein	NM_018685	8132318	11.1726	11.0879	11.0169	10.9249	-1.06048	0.259916	-1.11399	0.0564045	-1.18732	0.00756453
ANO1	anoctamin 1, calcium activated chloride channel	NM_018043	7942135	5.88557	5.75134	5.7852	5.84284	-1.09751	0.257232	-1.07205	0.388308	-1.03006	0.707889
ANO10	anoctamin 10	NM_018075	8086467	9.05728	9.15694	9.30012	9.12511	1.07152	0.178309	1.18332	0.00702669	1.04814	0.344649
ANO2	anoctamin 2, calcium activated chloride channel	NM_020373	7960438	5.30039	5.4236	5.37514	5.44624	1.08916	0.267547	1.05318	0.490269	1.10638	0.196031
ANO3	anoctamin 3	NM_031418	7939024	4.85481	4.70206	4.71188	4.80122	-1.11169	0.29553	-1.10414	0.325613	-1.03784	0.704873
ANO4	anoctamin 4	NM_178826	7957861	5.78243	5.77808	5.70196	5.73986	-1.00302	0.954432	-1.05736	0.307024	-1.02995	0.579695
ANO5	anoctamin 5	NM_213599	7938951	8.22089	8.60253	8.5967	8.84017	1.30282	0.0055543	1.29756	0.0060311	1.53611	0.000289701
ANO6	anoctamin 6	NM_001025356	7954997	10.393	10.493	10.3566	10.3289	1.07177	0.128375	-1.02557	0.55394	-1.04547	0.30829
ANO7	anoctamin 7	NM_001001891	8049799	7.17516	7.06814	7.01272	7.1849	-1.077	0.190903	-1.11918	0.0619322	1.00678	0.899693
ANO8	anoctamin 8	NM_020959	8035278	7.53334	7.5189	7.43316	7.36037	-1.01006	0.769082	-1.07191	0.0682322	-1.12738	0.00661411
ANO9	anoctamin 9	NM_001012302	7945394	6.82509	6.66476	6.65307	6.71968	-1.11755	0.138745	-1.12664	0.115717	-1.0758	0.311201
ANP32A	acidic (leucine-rich) nuclear phosphoprotein 32 family, member A	NM_006305	7990020	11.5783	11.5599	11.3593	11.4597	-1.01283	0.606263	-1.16389	0.000212532	-1.0857	0.00857722
ANP32A	acidic (leucine-rich) nuclear phosphoprotein 32 family, member A	NM_006305	7982531	12.2724	12.3239	12.1945	12.2387	1.03633	0.127545	-1.05552	0.0329336	-1.02361	0.298559
ANP32A-IT1	ANP32A intronic transcript 1 (non-protein coding)	NR_026808	7990027	6.93014	7.02471	6.93985	6.79716	1.06775	0.551112	1.00675	0.950615	-1.09655	0.407112
ANP32B	acidic (leucine-rich) nuclear phosphoprotein 32 family, member B	NM_006401	8156750	10.5772	10.6097	10.6851	10.5614	1.02276	0.798674	1.07765	0.406353	-1.01103	0.900903
ANP32C	acidic (leucine-rich) nuclear phosphoprotein 32 family, member C	NM_012403	8103518	10.4154	10.4489	10.3817	10.369	1.0235	0.18232	-1.02359	0.180806	-1.03267	0.077964
ANP32D	acidic (leucine-rich) nuclear phosphoprotein 32 family, member D	NM_012404	7955117	5.58332	5.81195	5.72578	5.59136	1.17172	0.187339	1.10379	0.395207	1.00559	0.960814
ANP32E	acidic (leucine-rich) nuclear phosphoprotein 32 family, member E	NM_030920	7919715	9.90897	10.0478	10.1351	10.1617	1.10098	0.0202377	1.16969	0.00152818	1.19143	0.000764653
ANPEP	alanyl (membrane) aminopeptidase	NM_001150	7991335	6.3592	6.15575	6.26711	6.4326	-1.15145	0.291748	-1.06591	0.623229	1.0522	0.694523
ANTXR1	anthrax toxin receptor 1	NM_032208	8042439	9.39134	9.59554	9.76903	9.75532	1.15205	1.9e-05	1.29926	1.76e-07	1.28697	2.35e-07
ANTXR2	anthrax toxin receptor 2	NM_058172	8101260	7.65558	7.84887	7.93006	7.88301	1.14337	0.0468254	1.20956	0.0103183	1.17075	0.0245716
ANTXRL	anthrax toxin receptor-like	NR_003601	7927294	4.69953	4.69395	4.73038	4.78976	-1.00388	0.944552	1.02161	0.702	1.06454	0.279487
ANXA1	annexin A1	NM_000700	8155849	8.97604	9.28884	9.29381	9.24148	1.24212	0.0270631	1.2464	0.0253254	1.202	0.0511501
ANXA10	annexin A10	NM_007193	8098246	4.78097	4.73035	4.62141	4.7266	-1.03571	0.625426	-1.11694	0.14828	-1.0384	0.600514
ANXA11	annexin A11	NM_145869	7934733	9.90815	9.97577	9.94181	10.0578	1.04799	0.102275	1.02361	0.385227	1.1093	0.00352124
ANXA13	annexin A13	NM_001003954	8152719	4.89584	4.78074	4.74072	4.89024	-1.08305	0.296228	-1.11352	0.170487	-1.00389	0.958019
ANXA2	annexin A2	NM_001002858	7989335	9.07854	8.97458	9.02972	8.93454	-1.07472	0.418215	-1.03442	0.699025	-1.10496	0.271075
ANXA2P1	annexin A2 pseudogene 1	NR_001562	8103240	6.84155	6.70488	6.73367	6.72869	-1.09936	0.360929	-1.07764	0.466319	-1.08137	0.446713
ANXA2P2	annexin A2 pseudogene 2	NR_003573	8154836	9.6622	9.56725	9.65646	9.48203	-1.06803	0.460726	-1.00399	0.963749	-1.13302	0.179705
ANXA2P3	annexin A2 pseudogene 3	NR_001446	7927801	6.44672	6.20106	6.25364	6.15469	-1.18563	0.103656	-1.1432	0.186959	-1.22436	0.0606003
ANXA2R	annexin A2 receptor	ENST00000314890	8105132	5.42758	5.45849	5.4133	5.61023	1.02166	0.852769	-1.00994	0.931657	1.13497	0.290164
ANXA2R	annexin A2 receptor	NM_001014279	8111925	5.06581	4.30726	4.74583	4.84281	-1.69179	0.0137539	-1.24832	0.221569	-1.16716	0.382597
ANXA3	annexin A3	NM_005139	8095986	7.30435	7.33804	6.87389	6.66071	1.02363	0.808856	-1.34766	0.0127096	-1.56226	0.00139591
ANXA4	annexin A4	NM_001153	8042468	8.10687	8.12668	8.40036	8.40713	1.01383	0.883016	1.2256	0.0545329	1.23137	0.0502836
ANXA5	annexin A5	NM_001154	8102619	11.0803	11.0437	10.9042	10.7459	-1.02567	0.591461	-1.1298	0.0274114	-1.26087	0.000914848
ANXA6	annexin A6	NM_001155	8115234	11.1016	11.0332	11.0122	11.0285	-1.04856	0.0943965	-1.06391	0.0381992	-1.05195	0.0773192
ANXA7	annexin A7	NM_004034	7934367	8.58662	8.63325	8.9631	9.32698	1.03285	0.546608	1.29817	0.000951455	1.6706	8.53e-06
ANXA8	annexin A8	NM_001040084	7927367	6.35018	6.2843	6.14623	6.32323	-1.04672	0.381213	-1.15185	0.0208722	-1.01886	0.7145
ANXA8L1	annexin A8-like 1	NM_001098845	7933312	6.34252	6.30087	6.15711	6.33623	-1.02929	0.585427	-1.13714	0.0352722	-1.00437	0.933669
ANXA8L1	annexin A8-like 1	NM_001630	7927307	6.42259	6.4155	6.25605	6.42283	-1.00493	0.919955	-1.12236	0.040829	1.00017	0.997299
ANXA9	annexin A9	NM_003568	7905283	6.34777	6.48064	6.47924	6.52271	1.09648	0.281697	1.09541	0.286445	1.12892	0.167074
AOAH	acyloxyacyl hydrolase (neutrophil)	NM_001637	8139033	4.82286	4.91605	4.73873	4.94416	1.06673	0.174395	-1.06004	0.215318	1.08772	0.0883018
AOC1	amine oxidase, copper containing 1	NM_001091	8137271	5.92181	5.94058	5.96943	5.99974	1.0131	0.847728	1.03356	0.628491	1.0555	0.434201
AOC2	amine oxidase, copper containing 2 (retina-specific)	NM_009590	8007414	7.30911	7.23329	7.33888	7.35563	-1.05396	0.39876	1.02085	0.735467	1.03277	0.59942
AOC3	amine oxidase, copper containing 3	NM_003734	8007427	7.71312	7.67982	7.47252	7.84031	-1.02335	0.81401	-1.18148	0.116982	1.09217	0.38015
AOC3	amine oxidase, copper containing 3	NM_003734	8007420	6.67077	6.68276	6.69806	6.78247	1.00834	0.940384	1.0191	0.864875	1.0805	0.492503
AOX1	aldehyde oxidase 1	NM_001159	8047300	5.03572	5.07966	5.07574	5.16757	1.03093	0.497809	1.02813	0.535878	1.0957	0.0657163
AP1AR	adaptor-related protein complex 1 associated regulatory protein	NM_018569	8096905	8.44047	8.53946	8.29716	8.19423	1.07102	0.424429	-1.10444	0.257748	-1.18611	0.0696192
AP1B1	adaptor-related protein complex 1, beta 1 subunit	NM_001127	8075217	10.109	10.041	10.0564	10.0718	-1.04832	0.162987	-1.03718	0.268702	-1.02615	0.425104
AP1G1	adaptor-related protein complex 1, gamma 1 subunit	NM_001030007	8002592	11.2043	11.3749	11.4164	11.3738	1.12554	0.00322166	1.15836	0.000868996	1.12465	0.00334756
AP1G2	adaptor-related protein complex 1, gamma 2 subunit	NM_003917	7978066	9.23277	9.37515	9.51161	9.48369	1.10373	0.109555	1.21322	0.00778755	1.18997	0.0131513
AP1M1	adaptor-related protein complex 1, mu 1 subunit	NM_001130524	8026548	9.93328	9.94963	9.92176	9.99167	1.01139	0.715151	-1.00802	0.796475	1.0413	0.213725
AP1M2	adaptor-related protein complex 1, mu 2 subunit	NM_005498	8034084	5.90553	5.80449	5.7713	5.8527	-1.07255	0.336863	-1.09751	0.211747	-1.0373	0.607709
AP1S1	adaptor-related protein complex 1, sigma 1 subunit	NM_001283	8135080	9.39059	9.18436	9.33933	9.2873	-1.15367	0.0253566	-1.03617	0.514686	-1.07422	0.206861
AP1S2	adaptor-related protein complex 1, sigma 2 subunit	NM_003916	8017210	10.1394	10.2162	10.2559	10.2508	1.05471	0.221477	1.08415	0.0791395	1.0803	0.0907567
AP1S2	adaptor-related protein complex 1, sigma 2 subunit	NM_003916	8171481	8.10214	8.31815	8.23058	8.16334	1.16152	0.0255039	1.09311	0.1421	1.04333	0.460179
AP1S3	adaptor-related protein complex 1, sigma 3 subunit	NM_001039569	8059350	7.78862	8.18822	7.99192	8.12522	1.31914	0.011466	1.15133	0.135419	1.26278	0.0250961
AP2A1	adaptor-related protein complex 2, alpha 1 subunit	NM_014203	8030470	9.52973	9.67133	9.82752	9.80147	1.10313	0.00338009	1.22926	2.48e-05	1.20726	4.82e-05
AP2A2	adaptor-related protein complex 2, alpha 2 subunit	NM_012305	7937533	9.79262	9.7123	9.6555	9.67831	-1.05725	0.0831385	-1.09971	0.00965712	-1.08246	0.0226014
AP2B1	adaptor-related protein complex 2, beta 1 subunit	NM_001030006	8006542	10.6378	11.0366	11.0858	11.2437	1.31843	4.47e-05	1.36416	1.92e-05	1.52193	1.99e-06
AP2M1	adaptor-related protein complex 2, mu 1 subunit	NM_004068	8084345	11.3484	11.2741	11.2211	10.994	-1.05283	0.599676	-1.09222	0.376541	-1.27845	0.0312718
AP2S1	adaptor-related protein complex 2, sigma 1 subunit	NM_004069	8037847	10.0737	10.0352	9.99671	9.99351	-1.027	0.443833	-1.0548	0.145474	-1.05715	0.131494
AP3B1	adaptor-related protein complex 3, beta 1 subunit	NM_003664	8112772	8.8751	9.16018	9.20448	9.50479	1.21848	0.0125961	1.25647	0.00605795	1.54723	0.000105068
AP3B2	adaptor-related protein complex 3, beta 2 subunit	NM_004644	7990987	6.88872	7.01046	6.39299	6.55871	1.08805	0.0176071	-1.41004	1.97e-06	-1.25703	4.07e-05
AP3D1	adaptor-related protein complex 3, delta 1 subunit	NM_003938	8032418	11.1808	11.1026	11.0531	11.1156	-1.0557	0.002505	-1.09256	0.000104506	-1.04625	0.00684911
AP3M1	adaptor-related protein complex 3, mu 1 subunit	NM_207012	7934513	10.7581	10.6688	10.6149	10.5515	-1.06382	0.046543	-1.10437	0.00543331	-1.15397	0.000612546
AP3M2	adaptor-related protein complex 3, mu 2 subunit	NM_001134296	8146159	8.93244	9.15834	9.03193	8.98117	1.16951	0.0265549	1.07139	0.266446	1.03435	0.574604
AP3S1	adaptor-related protein complex 3, sigma 1 subunit	NM_001284	8107421	10.6147	10.7465	10.8318	10.6196	1.09559	0.268612	1.16235	0.0857972	1.00338	0.966054
AP3S2	adaptor-related protein complex 3, sigma 2 subunit	NM_005829	7991357	10.7468	10.7459	10.5319	10.4708	-1.00065	0.983824	-1.16069	0.00137817	-1.2109	0.000274713
AP4B1	adaptor-related protein complex 4, beta 1 subunit	NM_006594	7918703	8.52143	8.55436	8.68449	8.6157	1.02308	0.638415	1.11966	0.0419554	1.06752	0.199642
AP4E1	adaptor-related protein complex 4, epsilon 1 subunit	NM_007347	7983679	8.00104	8.02909	7.95968	7.90266	1.01964	0.75769	-1.02908	0.65045	-1.07057	0.295382
AP4M1	adaptor-related protein complex 4, mu 1 subunit	NM_004722	8134712	8.34443	8.3441	8.21964	8.26851	-1.00022	0.994403	-1.09035	0.0228383	-1.05403	0.12573
AP4S1	adaptor-related protein complex 4, sigma 1 subunit	NM_007077	7973813	6.30239	6.42072	6.34966	6.31571	1.08548	0.277892	1.03331	0.654284	1.00927	0.899025
AP5B1	adaptor-related protein complex 5, beta 1 subunit	NM_138368	7949490	8.06235	8.03611	8.08109	8.05765	-1.01835	0.612903	1.01308	0.71661	-1.00326	0.927217
AP5M1	adaptor-related protein complex 5, mu 1 subunit	NM_018229	7974566	9.16828	9.19092	9.1802	8.99094	1.01582	0.862422	1.0083	0.927245	-1.13079	0.198596
AP5S1	adaptor-related protein complex 5, sigma 1 subunit	BC043344	8060698	8.14006	8.18633	8.16325	8.26536	1.03259	0.782928	1.0162	0.889966	1.09074	0.462484
AP5Z1	adaptor-related protein complex 5, zeta 1 subunit	NM_014855	8131265	8.05874	8.09458	7.98919	8.07767	1.02516	0.490235	-1.04938	0.198238	1.01321	0.712394
APAF1	apoptotic peptidase activating factor 1	NM_181861	7957759	8.35329	8.19808	8.41511	8.08082	-1.11358	0.095063	1.04379	0.472523	-1.20787	0.0105059
APBA1	amyloid beta (A4) precursor protein-binding, family A, member 1	NM_001163	8161618	6.27349	6.30548	6.24855	6.25718	1.02242	0.778108	-1.01744	0.825889	-1.01137	0.885543
APBA2	amyloid beta (A4) precursor protein-binding, family A, member 2	NM_005503	7982187	8.08977	8.01114	8.12194	8.13317	-1.05602	0.18344	1.02255	0.567789	1.03054	0.444752
APBA3	amyloid beta (A4) precursor protein-binding, family A, member 3	NM_004886	8032670	7.75229	7.64653	7.7408	7.82784	-1.07606	0.288133	-1.00799	0.904688	1.05376	0.439863
APBB1	amyloid beta (A4) precursor protein-binding, family B, member 1 (Fe65)	NM_001164	7946149	8.55516	8.52175	8.51917	8.51462	-1.02343	0.678945	-1.02526	0.655984	-1.0285	0.616384
APBB1IP	amyloid beta (A4) precursor protein-binding, family B, member 1 interacting protein	NM_019043	7926786	4.80822	4.7838	4.69962	4.69333	-1.01707	0.791168	-1.07819	0.257992	-1.0829	0.233649
APBB2	amyloid beta (A4) precursor protein-binding, family B, member 2	NM_004307	8099982	8.84551	9.066	9.15215	9.14532	1.16513	0.00047204	1.23682	4.86e-05	1.23098	5.71e-05
APBB3	amyloid beta (A4) precursor protein-binding, family B, member 3	NM_133174	8114593	8.85615	8.59455	8.65184	8.62229	-1.19881	0.0029638	-1.15213	0.0110818	-1.17598	0.00552991
APC	adenomatous polyposis coli	NM_001127510	8107330	8.66161	8.71922	8.92092	8.78708	1.04074	0.493291	1.19691	0.0120417	1.09086	0.156615
APC2	adenomatosis polyposis coli 2	NM_005883	8024306	7.58675	7.54849	7.61093	7.54564	-1.02687	0.664944	1.0169	0.783488	-1.0289	0.641988
APCDD1	adenomatosis polyposis coli down-regulated 1	NM_153000	8020141	7.66369	7.5946	7.79713	7.80783	-1.04906	0.366907	1.09691	0.101942	1.10507	0.0811369
APCDD1L	adenomatosis polyposis coli down-regulated 1-like	NM_153360	8067270	7.02495	6.89745	6.91021	6.99362	-1.0924	0.094791	-1.08278	0.126655	-1.02195	0.653997
APCS	amyloid P component, serum	NM_001639	7906458	5.44717	5.40882	5.48937	5.45022	-1.02694	0.773762	1.02968	0.751897	1.00212	0.981663
APEH	acylaminoacyl-peptide hydrolase	NM_001640	8079772	9.82175	9.84394	10.0782	10.0509	1.0155	0.538442	1.19452	7.43e-05	1.17216	0.000162937
APEX1	APEX nuclease (multifunctional DNA repair enzyme) 1	NM_001641	7973056	11.8464	11.832	11.883	11.8758	-1.01008	0.797423	1.02565	0.521768	1.02058	0.604631
APEX2	APEX nuclease (apurinic/apyrimidinic endonuclease) 2	NM_014481	8167854	8.18475	8.13395	8.27639	8.27394	-1.03584	0.348138	1.06559	0.109869	1.06378	0.118236
APH1A	APH1A gamma secretase subunit	NM_016022	7919729	9.14383	9.0358	9.07572	9.05303	-1.07775	0.098345	-1.04834	0.272173	-1.06495	0.154584
APH1B	APH1B gamma secretase subunit	NM_031301	7984124	6.2935	6.32037	6.49027	6.1559	1.0188	0.784213	1.14613	0.0718029	-1.10007	0.185071
API5	apoptosis inhibitor 5	NM_001142930	7939424	11.3065	11.1926	11.2913	11.1714	-1.0822	0.223102	-1.01061	0.864375	-1.09823	0.155823
APIP	APAF1 interacting protein	NM_015957	7947490	8.01357	7.65021	7.68283	7.7543	-1.28642	0.0018903	-1.25766	0.00327281	-1.19687	0.0118439
APITD1-CORT	APITD1-CORT readthrough	NM_198544	7897632	7.14165	7.18786	7.22309	7.13524	1.03255	0.438066	1.05807	0.188268	-1.00446	0.912588
APLF	aprataxin and PNKP like factor	NM_173545	8042402	7.93373	8.01037	7.9946	8.12242	1.05456	0.486588	1.0431	0.578351	1.13973	0.110294
APLN	apelin	NM_017413	8175016	6.82572	6.70277	6.77955	6.80994	-1.08896	0.134665	-1.03252	0.549388	-1.011	0.836158
APLNR	apelin receptor	NM_005161	7948167	5.62472	5.63271	5.34938	5.56886	1.00556	0.956075	-1.21027	0.0859496	-1.03948	0.701625
APLP1	amyloid beta (A4) precursor-like protein 1	NM_001024807	8028084	8.01276	7.88028	8.02625	7.99555	-1.09618	0.016194	1.00939	0.765318	-1.012	0.703695
APLP2	amyloid beta (A4) precursor-like protein 2	NM_001642	7945182	11.4296	11.1013	11.2571	10.9548	-1.25556	1.14e-05	-1.12699	0.000990328	-1.38971	6.95e-07
APMAP	adipocyte plasma membrane associated protein	NM_020531	8065433	9.02299	9.12427	8.91958	9.06663	1.07273	0.131173	-1.07431	0.124353	1.03071	0.489369
APOA1	apolipoprotein A-I	NM_000039	7951865	6.69024	6.46815	6.31012	6.40287	-1.16642	0.0384727	-1.30144	0.00285942	-1.22041	0.01259
APOA1	apolipoprotein A-I	NM_000039	8077185	6.9153	6.69888	6.49116	6.6018	-1.16185	0.129145	-1.34178	0.010609	-1.24272	0.0398951
APOA1BP	apolipoprotein A-I binding protein	NM_144772	7906185	11.0124	11.0079	11.1731	11.1725	-1.00308	0.901554	1.11785	0.00171162	1.11739	0.00175063
APOA2	apolipoprotein A-II	NM_001643	7921834	6.05571	5.99397	6.03932	6.20659	-1.04372	0.561009	-1.01142	0.876114	1.11025	0.176589
APOA4	apolipoprotein A-IV	NM_000482	8077192	6.65531	6.44772	6.26404	6.49791	-1.15476	0.0956351	-1.31154	0.00740544	-1.11527	0.190056
APOA4	apolipoprotein A-IV	NM_000482	7951859	6.54586	6.45684	6.45474	6.42796	-1.06364	0.380482	-1.06519	0.369913	-1.08515	0.253876
APOA5	apolipoprotein A-V	NM_052968	7951853	6.79605	6.63521	6.5807	6.64287	-1.11794	0.0460757	-1.16099	0.0134432	-1.11202	0.0549126
APOB	apolipoprotein B	NM_000384	8050619	5.67061	5.62082	5.54592	5.54882	-1.03512	0.55612	-1.09028	0.162563	-1.08809	0.171388
APOBEC1	apolipoprotein B mRNA editing enzyme, catalytic polypeptide 1	NM_001644	7960821	6.44909	6.4794	6.13082	6.40282	1.02124	0.790553	-1.24683	0.020414	-1.03259	0.686181
APOBEC2	apolipoprotein B mRNA editing enzyme, catalytic polypeptide-like 2	NM_006789	8119403	5.16688	5.32249	5.10668	5.20731	1.1139	0.165316	-1.04261	0.571068	1.02842	0.701951
APOBEC3A	apolipoprotein B mRNA editing enzyme, catalytic polypeptide-like 3A	NM_145699	8073056	6.88584	6.87995	6.79305	7.16819	-1.00409	0.946477	-1.06643	0.307014	1.21618	0.0105403
APOBEC3B	apolipoprotein B mRNA editing enzyme, catalytic polypeptide-like 3B	NM_004900	8073062	7.66824	8.30377	7.98857	8.3405	1.5535	0.00282674	1.24862	0.0649234	1.59357	0.00203402
APOBEC3C	apolipoprotein B mRNA editing enzyme, catalytic polypeptide-like 3C	NM_014508	8073068	9.7086	9.76013	9.8134	9.80029	1.03637	0.470379	1.07535	0.161941	1.06562	0.214568
APOBEC3D	apolipoprotein B mRNA editing enzyme, catalytic polypeptide-like 3D	NM_152426	8073072	7.79035	7.87688	7.94998	7.9778	1.06181	0.342659	1.117	0.0998008	1.13874	0.0603832
APOBEC3F	apolipoprotein B mRNA editing enzyme, catalytic polypeptide-like 3F	NM_145298	8073081	7.55199	7.83893	8.06181	8.11805	1.22005	0.0581552	1.42387	0.00438694	1.48048	0.00241876
APOBEC3F	apolipoprotein B mRNA editing enzyme, catalytic polypeptide-like 3F	NM_001006666.1	8180374	7.3333	7.41627	7.5765	7.74628	1.05919	0.130029	1.18361	0.00112683	1.33143	3.07e-05
APOBEC3G	apolipoprotein B mRNA editing enzyme, catalytic polypeptide-like 3G	NM_021822	8073088	5.34243	5.14444	5.09895	5.32652	-1.1471	0.107309	-1.18385	0.056277	-1.01108	0.887786
APOBEC3H	apolipoprotein B mRNA editing enzyme, catalytic polypeptide-like 3H	NM_001166003	8073096	5.49468	5.53666	5.46004	5.48389	1.02953	0.652556	-1.0243	0.709738	-1.00751	0.907288
APOBEC4	apolipoprotein B mRNA editing enzyme, catalytic polypeptide-like 4 (putative)	NM_203454	7922804	3.88829	3.93508	4.00179	4.00154	1.03296	0.666541	1.08185	0.309517	1.08166	0.310532
APOBR	apolipoprotein B receptor	NM_018690	7994353	6.28654	6.29938	6.20769	6.21327	1.00894	0.926469	-1.05618	0.574675	-1.0521	0.601541
APOC1	apolipoprotein C-I	NM_001645	8029536	7.64897	7.75014	8.05291	7.966	1.07265	0.466437	1.32312	0.0157536	1.24576	0.0434499
APOC2	apolipoprotein C-II	NM_000483	8029551	6.87973	6.81357	6.79283	6.73907	-1.04692	0.421046	-1.06208	0.297653	-1.10241	0.109037
APOC3	apolipoprotein C-III	NM_000040	7944035	6.12005	6.03351	6.06908	6.19662	-1.06182	0.517392	-1.03596	0.70045	1.05451	0.565603
APOC3	apolipoprotein C-III	NM_000040	8077204	6.0946	6.00996	6.05144	6.16587	-1.06043	0.533509	-1.03037	0.74855	1.05064	0.598758
APOC4	apolipoprotein C-IV	NM_001646	8029541	7.214	7.11206	7.07347	7.10801	-1.07322	0.267558	-1.10231	0.139076	-1.07623	0.250493
APOC4	apolipoprotein C-IV	NM_001646	8029547	5.4735	5.33543	5.34844	5.2161	-1.10043	0.201679	-1.09055	0.243189	-1.19533	0.0319444
APOD	apolipoprotein D	NM_001647	8092970	6.01848	6.15187	6.17568	6.39298	1.09687	0.184788	1.11512	0.125595	1.2964	0.00356252
APOE	apolipoprotein E	NM_000041	8029530	6.60103	6.58656	6.49018	6.54124	-1.01008	0.897078	-1.07986	0.33625	-1.04232	0.59616
APOF	apolipoprotein F	NM_001638	7964142	6.51036	6.50235	6.68586	6.65739	-1.00557	0.947917	1.12935	0.178278	1.10729	0.251399
APOH	apolipoprotein H (beta-2-glycoprotein I)	NM_000042	8017766	4.78364	4.6802	4.60025	4.71956	-1.07433	0.377724	-1.13555	0.136402	-1.04542	0.578839
APOL1	apolipoprotein L, 1	NM_145343	8072735	5.60378	5.68246	5.3712	5.63334	1.05605	0.598003	-1.17493	0.143292	1.0207	0.841732
APOL2	apolipoprotein L, 2	NM_030882	8075720	6.57687	6.63199	6.6493	6.81959	1.03895	0.425972	1.05148	0.3025	1.18322	0.00610107
APOL3	apolipoprotein L, 3	NR_027833	8075695	5.54575	5.32333	5.4653	5.42124	-1.16669	0.0764391	-1.05734	0.483058	-1.09014	0.287909
APOL4	apolipoprotein L, 4	NM_030643	8075709	5.50224	5.4216	5.46472	5.49343	-1.05749	0.547099	-1.02635	0.77732	-1.00612	0.946934
APOL5	apolipoprotein L, 5	NM_030642	8072721	5.14712	5.01035	4.93292	5.06732	-1.09944	0.206428	-1.16007	0.0634403	-1.05688	0.445572
APOL6	apolipoprotein L, 6	NM_030641	8072710	5.13967	5.099	5.20675	5.23835	-1.02859	0.704354	1.0476	0.53465	1.0708	0.367793
APOLD1	apolipoprotein L domain containing 1	NM_001130415	7954055	7.02535	7.14873	7.16371	7.06457	1.08928	0.446477	1.10065	0.395498	1.02755	0.805555
APOM	apolipoprotein M	NM_019101	8118209	6.22846	6.1267	6.24084	6.28579	-1.07308	0.309663	1.00862	0.898244	1.04054	0.558047
APOM	apolipoprotein M	NM_019101	8178043	6.22846	6.1267	6.24084	6.28579	-1.07308	0.309663	1.00862	0.898244	1.04054	0.558047
APOM	apolipoprotein M	NM_019101	8179291	6.22846	6.1267	6.24084	6.28579	-1.07308	0.309663	1.00862	0.898244	1.04054	0.558047
APOO	apolipoprotein O	NM_024122	8171823	9.9508	10.0408	10.016	9.97865	1.06439	0.407762	1.04625	0.544392	1.01949	0.793814
APOOL	apolipoprotein O-like	NM_198450	8168580	11.1134	11.1869	11.2154	11.0788	1.05221	0.313065	1.07322	0.173341	-1.02428	0.625547
APOPT1	apoptogenic 1, mitochondrial	NM_032374	7977119	8.19532	8.04422	8.40238	8.13351	-1.11042	0.14851	1.15433	0.0598285	-1.04378	0.531417
APP	amyloid beta (A4) precursor protein	NM_000484	8069644	11.4452	11.4404	11.2476	11.2855	-1.00332	0.865507	-1.14676	8.98e-05	-1.11706	0.000385102
APPBP2	amyloid beta precursor protein (cytoplasmic tail) binding protein 2	NM_006380	8017235	8.99951	9.28182	9.32148	9.2537	1.21614	0.0017506	1.25003	0.000775103	1.19267	0.00323653
APPL1	adaptor protein, phosphotyrosine interaction, PH domain and leucine zipper containing 1	NM_012096	8080645	9.94404	9.68152	10.1338	9.8101	-1.19957	0.019392	1.14059	0.0680403	-1.09729	0.175044
APPL2	adaptor protein, phosphotyrosine interaction, PH domain and leucine zipper containing 2	NM_018171	7966003	8.30023	8.30724	8.67437	8.56126	1.00487	0.95094	1.29607	0.00952838	1.19834	0.0456913
APRT	adenine phosphoribosyltransferase	NM_000485	8003401	9.87568	9.83179	9.92429	9.98634	-1.03088	0.337395	1.03427	0.29108	1.07972	0.0329625
APTX	aprataxin	NR_036579	8160602	8.00585	8.00697	8.06614	7.96732	1.00077	0.988115	1.04268	0.429835	-1.02707	0.609577
AQP1	aquaporin 1 (Colton blood group)	NM_198098	8132118	6.1544	6.11209	6.02966	6.13731	-1.02976	0.788239	-1.09031	0.436566	-1.01192	0.913423
AQP10	aquaporin 10	NM_080429	7905746	5.56563	5.53323	5.55115	5.50883	-1.02271	0.776631	-1.01009	0.898886	-1.04016	0.620835
AQP11	aquaporin 11	NM_173039	7942774	5.90253	5.81737	5.67317	5.76083	-1.06081	0.676026	-1.17232	0.276496	-1.1032	0.491151
AQP12A	aquaporin 12A	NM_198998	8049729	7.32563	7.28081	7.14186	7.29593	-1.03156	0.673758	-1.13585	0.111045	-1.0208	0.779575
AQP12A	aquaporin 12A	NM_198998	8060126	7.29655	7.27553	7.13076	7.305	-1.01467	0.837971	-1.12178	0.134154	1.00588	0.934327
AQP2	aquaporin 2 (collecting duct)	NM_000486	7955290	6.82728	6.72926	6.65714	6.75637	-1.0703	0.509497	-1.12517	0.265062	-1.05038	0.630889
AQP3	aquaporin 3 (Gill blood group)	NM_004925	8160670	7.80867	7.74029	7.9054	7.91222	-1.04854	0.317457	1.06934	0.170005	1.07441	0.145133
AQP4	aquaporin 4	NM_001650	8022655	5.39955	5.46547	5.42381	5.45382	1.04675	0.600379	1.01696	0.845912	1.03833	0.665374
AQP4-AS1	AQP4 antisense RNA 1	AK055069	8020717	5.07149	5.1535	4.98581	5.19893	1.05849	0.436615	-1.06119	0.417211	1.09235	0.238981
AQP5	aquaporin 5	NM_001651	7955297	6.93008	6.58557	6.60634	6.84669	-1.26972	0.0015934	-1.25157	0.00230962	-1.05951	0.290618
AQP6	aquaporin 6, kidney specific	NM_001652	7955305	6.32669	6.2292	6.14605	6.33185	-1.06991	0.425817	-1.13338	0.158652	1.00359	0.965641
AQP7	aquaporin 7	NM_001170	8160663	6.65658	6.60172	6.32217	6.72294	-1.03876	0.712201	-1.26086	0.0481319	1.04707	0.656082
AQP7P1	aquaporin 7 pseudogene 1	NR_002817	8161488	6.28007	6.20282	6.21056	6.26902	-1.055	0.454376	-1.04936	0.49934	-1.00768	0.913268
AQP7P1	aquaporin 7 pseudogene 1	NR_002817	8155554	6.64652	6.48809	6.56536	6.63139	-1.11607	0.164283	-1.05787	0.455456	-1.01054	0.88738
AQP7P1	aquaporin 7 pseudogene 1	NR_002817	8155442	6.65721	6.4924	6.54971	6.6282	-1.12102	0.185299	-1.07737	0.372141	-1.02031	0.805061
AQP7P1	aquaporin 7 pseudogene 1	NR_002817	8161558	5.81864	5.71858	5.7817	5.83506	-1.07181	0.409913	-1.02593	0.756453	1.01145	0.890041
AQP8	aquaporin 8	NM_001169	7994252	6.22172	6.12607	6.12561	6.32496	-1.06855	0.253167	-1.06889	0.251058	1.07418	0.220533
AQP9	aquaporin 9	NM_020980	7983910	4.92194	4.81109	4.78686	4.81297	-1.07987	0.399676	-1.09815	0.309992	-1.07846	0.407378
AQPEP	laeverin	NM_173800	8107429	4.9226	5.02497	4.8363	5.0771	1.07353	0.0634292	-1.06165	0.106977	1.11303	0.0117
AQPEP	laeverin	NM_173800	8113658	6.35264	6.34083	6.30536	6.3651	-1.00822	0.924803	-1.03332	0.706663	1.00867	0.920657
AQR	aquarius intron-binding spliceosomal factor	NM_014691	7987325	10.0901	10.1955	10.0639	10.0274	1.07577	0.129575	-1.01831	0.685764	-1.04441	0.344227
AR	androgen receptor	NM_000044	8167998	6.12853	6.07485	6.18285	6.02429	-1.03791	0.699124	1.03837	0.695725	-1.07493	0.458879
ARAF	v-raf murine sarcoma 3611 viral oncogene homolog	NM_001654	8167165	9.67568	9.76895	9.87029	9.90086	1.06679	0.0777392	1.14442	0.00291428	1.16892	0.00121946
ARAF2P	v-raf murine sarcoma 3611 viral oncogene homolog 2, pseudogene	BC033982	8133021	5.83578	5.89339	5.69422	5.84563	1.04074	0.355654	-1.10309	0.0426062	1.00685	0.871038
ARAF2P	v-raf murine sarcoma 3611 viral oncogene homolog 2, pseudogene	BC033982	8139804	5.83578	5.89339	5.69422	5.84563	1.04074	0.355654	-1.10309	0.0426062	1.00685	0.871038
ARAP1	ArfGAP with RhoGAP domain, ankyrin repeat and PH domain 1	NM_015242	7950197	8.14396	8.11272	8.17837	8.15836	-1.0219	0.545066	1.02413	0.506317	1.01003	0.778322
ARAP2	ArfGAP with RhoGAP domain, ankyrin repeat and PH domain 2	NM_015230	8099760	6.31898	6.35431	6.68179	6.27251	1.02479	0.750698	1.28593	0.00968073	-1.03273	0.676772
ARAP3	ArfGAP with RhoGAP domain, ankyrin repeat and PH domain 3	NM_022481	8114733	6.95114	6.7621	6.61674	6.76315	-1.14	0.0671449	-1.26085	0.00566659	-1.13918	0.0683784
ARC	activity-regulated cytoskeleton-associated protein	NM_015193	8153322	8.5761	8.4138	8.27717	8.48203	-1.11907	0.11579	-1.23024	0.0117292	-1.06738	0.336575
ARCN1	archain 1	NM_001655	7944285	11.041	11.12	11.1931	11.1149	1.05631	0.0352274	1.11122	0.00123836	1.05255	0.0455645
AREG	amphiregulin	NM_001657	8095744	5.30905	5.20524	5.2816	5.10262	-1.07461	0.434209	-1.01921	0.833093	-1.15383	0.140233
AREG	amphiregulin	NM_001657	8095736	5.69238	5.58309	5.63777	5.50955	-1.0787	0.334707	-1.03858	0.621891	-1.13511	0.124292
AREL1	apoptosis resistant E3 ubiquitin protein ligase 1	NM_001039479	7980189	10.1215	10.1911	10.2107	10.1427	1.04939	0.228675	1.06376	0.133201	1.01477	0.702202
ARF1	ADP-ribosylation factor 1	NM_001024226	7910229	11.511	11.4759	11.4298	11.501	-1.02463	0.230809	-1.05784	0.0171472	-1.00693	0.722498
ARF3	ADP-ribosylation factor 3	NM_001659	7962904	11.4898	11.4984	11.4301	11.5214	1.00603	0.725261	-1.04225	0.0366454	1.02221	0.220252
ARF4	ADP-ribosylation factor 4	NM_001660	8088339	11.9684	11.8144	12.0853	11.9667	-1.11265	0.00627047	1.0844	0.0235902	-1.00117	0.968845
ARF5	ADP-ribosylation factor 5	NM_001662	8135856	9.70871	9.75326	9.74642	9.8875	1.03136	0.269455	1.02649	0.34453	1.13194	0.00142346
ARF6	ADP-ribosylation factor 6	NM_001663	7974249	11.1958	11.1698	11.2158	11.1868	-1.01822	0.594771	1.01396	0.681862	-1.00631	0.851727
ARFGAP1	ADP-ribosylation factor GTPase activating protein 1	NM_175609	8064042	9.5802	9.58062	9.52697	9.58475	1.00029	0.992706	-1.03758	0.265165	1.00316	0.92084
ARFGAP2	ADP-ribosylation factor GTPase activating protein 2	NM_032389	7947784	8.994	9.03641	8.83915	8.84047	1.02983	0.364431	-1.11331	0.00794693	-1.11229	0.00830349
ARFGAP3	ADP-ribosylation factor GTPase activating protein 3	NM_014570	8076515	8.35021	8.2013	8.3397	8.17684	-1.10873	0.0270306	-1.00731	0.853586	-1.12769	0.0137083
ARFGEF1	ADP-ribosylation factor guanine nucleotide-exchange factor 1 (brefeldin A-inhibited)	NM_006421	8151149	9.28161	9.39101	9.45715	9.37335	1.07878	0.239394	1.12939	0.0757158	1.06565	0.31757
ARFGEF2	ADP-ribosylation factor guanine nucleotide-exchange factor 2 (brefeldin A-inhibited)	NM_006420	8063242	9.19998	9.21148	9.09376	9.08817	1.00801	0.799421	-1.0764	0.0415196	-1.08058	0.0340312
ARFIP1	ADP-ribosylation factor interacting protein 1	NM_001025595	8097813	9.17103	9.13903	9.19726	9.15095	-1.02243	0.542578	1.01835	0.61637	-1.01402	0.700213
ARFIP2	ADP-ribosylation factor interacting protein 2	NM_012402	7946201	9.98305	9.82229	9.79281	9.76567	-1.11788	0.0156825	-1.14095	0.00682217	-1.16262	0.00328969
ARFRP1	ADP-ribosylation factor related protein 1	NM_003224	8067727	8.0089	8.05502	7.9247	7.96701	1.03248	0.573728	-1.0601	0.315487	-1.02946	0.608673
ARG1	arginase 1	NM_000045	8122058	4.66673	4.63072	4.66655	4.72	-1.02527	0.651146	-1.00013	0.998177	1.03761	0.506851
ARG2	arginase 2	NM_001172	7975268	9.3	9.53765	9.50862	9.53498	1.17907	0.00199064	1.15558	0.00421159	1.17689	0.00212867
ARGFX	arginine-fifty homeobox	NM_001012659	8081989	4.08228	4.18712	4.09942	4.48121	1.07538	0.437936	1.01195	0.897124	1.31854	0.0145262
ARGLU1	arginine and glutamate rich 1	NM_018011	7972723	8.92297	9.00546	9.14627	8.95443	1.05884	0.487733	1.1674	0.084476	1.02204	0.788554
ARHGAP1	Rho GTPase activating protein 1	NM_004308	7947681	10.3808	10.5441	10.6741	10.6995	1.11989	0.00788343	1.22544	0.000229323	1.24721	0.000129553
ARHGAP10	Rho GTPase activating protein 10	NM_024605	8103092	6.36105	6.26089	6.16779	6.31247	-1.07189	0.215505	-1.14334	0.0318494	-1.03425	0.532435
ARHGAP10	Rho GTPase activating protein 10	NM_024605	8097717	7.42267	7.58646	7.67556	7.59824	1.12023	0.160096	1.19159	0.0437958	1.12941	0.135515
ARHGAP11A	Rho GTPase activating protein 11A	NM_014783	7982358	9.14404	9.26854	9.38692	9.1814	1.09013	0.153435	1.18335	0.015197	1.02623	0.648707
ARHGAP11B	Rho GTPase activating protein 11B	NM_001039841	7982287	9.49712	9.49956	9.70702	9.4113	1.0017	0.952749	1.15661	0.000772904	-1.06129	0.0640987
ARHGAP12	Rho GTPase activating protein 12	NM_018287	7932885	7.82011	8.23602	8.42977	8.44911	1.33414	0.000166151	1.5259	1.06e-05	1.5465	8.43e-06
ARHGAP15	Rho GTPase activating protein 15	NM_018460	8045563	4.44542	4.46192	4.47753	4.5555	1.0115	0.801506	1.0225	0.626666	1.07929	0.121139
ARHGAP17	Rho GTPase activating protein 17	NM_001006634	8000375	9.83585	9.84084	9.97055	9.87806	1.00347	0.932753	1.09786	0.046706	1.02969	0.482532
ARHGAP18	Rho GTPase activating protein 18	NM_033515	8129458	8.38217	8.49595	8.30476	8.28143	1.08206	0.00657794	-1.05512	0.0382906	-1.07232	0.0121763
ARHGAP19	Rho GTPase activating protein 19	NM_032900	7935403	9.02914	9.07288	9.03185	9.05477	1.03078	0.362422	1.00188	0.953716	1.01793	0.586961
ARHGAP19-SLIT1	ARHGAP19-SLIT1 readthrough (NMD candidate)	AY336750	7935401	4.83881	4.8824	4.75427	4.75952	1.03068	0.524487	-1.06034	0.233015	-1.0565	0.260747
ARHGAP20	Rho GTPase activating protein 20	NM_020809	7951565	5.84383	5.82485	5.99929	5.95758	-1.01324	0.815711	1.11377	0.083998	1.08203	0.186907
ARHGAP21	Rho GTPase activating protein 21	NM_020824	7932554	9.44959	9.58085	9.72659	9.65786	1.09526	0.156994	1.21167	0.0109335	1.1553	0.0382476
ARHGAP22	Rho GTPase activating protein 22	NM_021226	7933469	6.9513	6.9522	7.02218	6.97411	1.00062	0.987265	1.05036	0.231191	1.01594	0.687607
ARHGAP23	Rho GTPase activating protein 23	NM_020876	8006779	6.54782	6.2637	6.19111	6.29885	-1.21767	0.0876359	-1.2805	0.0404242	-1.18836	0.126671
ARHGAP23	Rho GTPase activating protein 23	NM_020876	8006786	7.45853	7.50367	7.46739	7.55597	1.03178	0.703951	1.00616	0.94027	1.06987	0.41988
ARHGAP24	Rho GTPase activating protein 24	NM_001025616	8096160	6.4279	6.51078	6.44546	6.35608	1.05913	0.3686	1.01224	0.845093	-1.05105	0.432881
ARHGAP25	Rho GTPase activating protein 25	NM_014882	8042416	5.56398	5.41379	5.43989	5.41858	-1.10972	0.0587541	-1.08983	0.106265	-1.10604	0.0655475
ARHGAP26	Rho GTPase activating protein 26	NM_015071	8108873	8.3052	8.57276	8.59095	8.64817	1.20377	0.00550555	1.21905	0.00383653	1.26837	0.00131127
ARHGAP27	Rho GTPase activating protein 27	NM_199282	8016215	7.08502	7.09255	7.04132	7.04271	1.00523	0.924074	-1.03076	0.583739	-1.02976	0.595537
ARHGAP27	Rho GTPase activating protein 27	NM_174919	8016232	6.80403	6.71064	6.56686	6.7043	-1.06687	0.524494	-1.17868	0.129515	-1.07158	0.497499
ARHGAP28	Rho GTPase activating protein 28	NM_001010000	8019964	5.92064	6.16579	6.21548	5.89209	1.18522	0.0177418	1.22675	0.0072122	-1.01998	0.738012
ARHGAP29	Rho GTPase activating protein 29	NM_004815	7917850	7.89693	8.13951	8.46323	8.29058	1.18311	0.105716	1.48073	0.00277458	1.31371	0.0181808
ARHGAP30	Rho GTPase activating protein 30	NM_001025598	7921752	6.42906	6.2805	6.29457	6.32669	-1.10847	0.142927	-1.09771	0.179593	-1.07354	0.295441
ARHGAP31	Rho GTPase activating protein 31	NM_020754	8081838	6.24963	6.34664	6.65146	6.68835	1.06956	0.400187	1.32119	0.00621649	1.3554	0.0038513
ARHGAP32	Rho GTPase activating protein 32	NM_001142685	7952641	8.92093	9.02134	9.07981	9.01912	1.07207	0.105925	1.11642	0.0204114	1.07043	0.11263
ARHGAP33	Rho GTPase activating protein 33	NM_001172630	8028030	7.53679	7.40231	7.38713	7.29032	-1.0977	0.0324956	-1.10931	0.0207078	-1.18631	0.00147738
ARHGAP35	Rho GTPase activating protein 35	NM_004491	8029856	9.4826	9.57753	9.47074	9.43689	1.06801	0.0325766	-1.00825	0.755398	-1.03219	0.249139
ARHGAP36	Rho GTPase activating protein 36	NM_144967	8169931	5.23008	5.29529	5.16437	5.28304	1.04624	0.434692	-1.0466	0.431273	1.03739	0.523021
ARHGAP39	Rho GTPase activating protein 39	NM_025251	8153876	7.10693	7.21445	7.18542	7.17129	1.07737	0.113832	1.05592	0.231177	1.04562	0.319054
ARHGAP4	Rho GTPase activating protein 4	NM_001164741	8175900	6.87514	6.8869	6.89225	6.83817	1.00819	0.921105	1.01194	0.885446	-1.02596	0.756284
ARHGAP40	Rho GTPase activating protein 40	NM_001164431	8062532	6.28079	6.15485	6.04555	6.08347	-1.09122	0.430432	-1.1771	0.159524	-1.14657	0.229497
ARHGAP42	Rho GTPase activating protein 42	NM_152432	7943349	7.5825	7.59957	7.72057	7.46184	1.01191	0.846442	1.10043	0.144425	-1.08723	0.19522
ARHGAP44	Rho GTPase activating protein 44	NM_014859	8005064	8.15382	8.11153	8.07365	8.07989	-1.02975	0.627158	-1.05714	0.366449	-1.05258	0.403088
ARHGAP5	Rho GTPase activating protein 5	NM_001030055	7973840	9.44208	9.59243	9.67548	9.66399	1.10983	0.0100186	1.1756	0.000815328	1.16627	0.00111989
ARHGAP5-AS1	ARHGAP5 antisense RNA 1 (head to head)	NR_027263	7978538	7.18279	7.1864	7.21754	7.23866	1.00251	0.960598	1.02438	0.636867	1.03948	0.452942
ARHGAP6	Rho GTPase activating protein 6	NM_013427	8171313	5.19784	5.14288	4.96314	5.1879	-1.03883	0.683631	-1.17666	0.108673	-1.00691	0.940948
ARHGAP9	Rho GTPase activating protein 9	NM_032496	7964436	6.36142	6.27946	6.17976	6.29554	-1.05846	0.449438	-1.13419	0.115989	-1.04672	0.540568
ARHGDIA	Rho GDP dissociation inhibitor (GDI) alpha	NM_004309	8019263	10.7309	10.7905	10.9736	10.9735	1.04218	0.166185	1.18316	0.000259017	1.18309	0.000259565
ARHGDIA	Rho GDP dissociation inhibitor (GDI) alpha	NM_001185077	8019765	10.9014	11.0135	11.2552	11.226	1.08083	0.0501285	1.27788	8.64e-05	1.25236	0.000157296
ARHGDIB	Rho GDP dissociation inhibitor (GDI) beta	NM_001175	7961532	4.92177	4.7263	4.80209	4.91265	-1.1451	0.0510996	-1.08649	0.198131	-1.00634	0.91745
ARHGDIG	Rho GDP dissociation inhibitor (GDI) gamma	NM_001176	7991800	8.73229	8.74985	8.63432	8.73312	1.01225	0.815874	-1.07027	0.216283	1.00058	0.991157
ARHGDIG	Rho GDP dissociation inhibitor (GDI) gamma	NM_001176	7991809	7.77084	7.81863	7.79431	7.85345	1.03368	0.657292	1.0164	0.826682	1.05893	0.448824
ARHGEF1	Rho guanine nucleotide exchange factor (GEF) 1	NM_199002	8029147	8.26447	8.22326	8.26716	8.34621	-1.02898	0.458046	1.00187	0.96057	1.0583	0.160609
ARHGEF10	Rho guanine nucleotide exchange factor (GEF) 10	BC026965	8144315	6.64813	6.57669	6.64938	6.72167	-1.05076	0.582122	1.00087	0.992211	1.05229	0.571309
ARHGEF10	Rho guanine nucleotide exchange factor (GEF) 10	NM_014629	8144281	8.26577	8.03922	8.2625	8.21741	-1.17004	0.00183583	-1.00227	0.94916	-1.03409	0.358279
ARHGEF10L	Rho guanine nucleotide exchange factor (GEF) 10-like	NM_018125	7898483	7.05211	6.92757	6.99307	7.05302	-1.09016	0.102273	-1.04178	0.407235	1.00063	0.989652
ARHGEF11	Rho guanine nucleotide exchange factor (GEF) 11	NM_198236	7921179	8.68428	8.7162	8.66421	8.64696	1.02237	0.4687	-1.01401	0.645249	-1.02621	0.399711
ARHGEF12	Rho guanine nucleotide exchange factor (GEF) 12	NM_015313	7944560	10.0226	10.1142	10.2214	10.1092	1.06555	0.186211	1.14774	0.0138408	1.06181	0.209104
ARHGEF15	Rho guanine nucleotide exchange factor (GEF) 15	NM_173728	8004842	6.86362	6.87443	6.95257	6.88526	1.00752	0.938655	1.0636	0.531752	1.01512	0.877609
ARHGEF16	Rho guanine nucleotide exchange factor (GEF) 16	NM_014448	7897154	6.85399	6.90406	6.79889	6.90123	1.03532	0.657156	-1.03893	0.625797	1.03329	0.67518
ARHGEF17	Rho guanine nucleotide exchange factor (GEF) 17	NM_014786	7942417	6.9641	7.00049	6.94732	6.92562	1.02554	0.521514	-1.0117	0.765001	-1.02704	0.498417
ARHGEF18	Rho/Rac guanine nucleotide exchange factor (GEF) 18	NM_001130955	8025142	8.6684	8.67819	8.62124	8.51958	1.0068	0.886224	-1.03323	0.496586	-1.10867	0.0547814
ARHGEF19	Rho guanine nucleotide exchange factor (GEF) 19	NM_153213	7912724	7.17242	7.11654	7.06591	7.15075	-1.03949	0.683427	-1.07662	0.443423	-1.01513	0.873779
ARHGEF2	Rho/Rac guanine nucleotide exchange factor (GEF) 2	NM_001162383	7920877	8.21356	8.48936	8.48976	8.50614	1.21066	0.000542581	1.211	0.000537427	1.22483	0.000367877
ARHGEF25	Rho guanine nucleotide exchange factor (GEF) 25	NM_182947	7956551	8.41589	8.4508	8.44179	8.39601	1.0245	0.619363	1.01811	0.711524	-1.01387	0.776175
ARHGEF26	Rho guanine nucleotide exchange factor (GEF) 26	NM_015595	8083471	8.52546	8.55932	8.64077	8.55874	1.02375	0.417854	1.08321	0.0196314	1.02334	0.425481
ARHGEF28	Rho guanine nucleotide exchange factor (GEF) 28	NM_001080479	8106210	6.34959	6.28135	6.51604	6.35321	-1.04843	0.166714	1.1223	0.0059509	1.00251	0.937632
ARHGEF3	Rho guanine nucleotide exchange factor (GEF) 3	NM_001128615	8088247	7.81611	7.82725	7.78675	7.72675	1.00775	0.866501	-1.02056	0.659383	-1.0639	0.201213
ARHGEF37	Rho guanine nucleotide exchange factor (GEF) 37	NM_001001669	8109161	6.34968	6.39712	6.36813	6.4024	1.03343	0.619833	1.01287	0.845935	1.03722	0.582121
ARHGEF38	Rho guanine nucleotide exchange factor (GEF) 38	NM_017700	8096682	4.32412	4.18436	4.15071	4.32365	-1.10172	0.125744	-1.12773	0.0667137	-1.00033	0.995513
ARHGEF39	Rho guanine nucleotide exchange factor (GEF) 39	NM_032818	8161026	9.16722	9.04941	9.21837	9.06897	-1.08509	0.0527784	1.03609	0.352993	-1.07048	0.0948019
ARHGEF4	Rho guanine nucleotide exchange factor (GEF) 4	NM_032995	8045229	7.24988	7.19865	7.37335	7.32539	-1.03615	0.650046	1.08936	0.288887	1.05374	0.506941
ARHGEF40	Rho guanine nucleotide exchange factor (GEF) 40	NM_018071	7973158	6.83765	6.81916	6.86471	6.86183	-1.0129	0.851404	1.01894	0.784153	1.0169	0.806579
ARHGEF5	Rho guanine nucleotide exchange factor (GEF) 5	NM_005435	8136987	5.6387	5.68612	5.632	5.5539	1.03341	0.716617	-1.00466	0.958888	-1.06054	0.520146
ARHGEF5	Rho guanine nucleotide exchange factor (GEF) 5	NM_005435	8143610	5.93152	5.86491	5.90311	5.75277	-1.04726	0.624101	-1.01989	0.833379	-1.1319	0.208697
ARHGEF6	Rac/Cdc42 guanine nucleotide exchange factor (GEF) 6	NM_004840	8175393	7.55032	7.29082	7.31895	7.19024	-1.19706	0.0132317	-1.17395	0.0223298	-1.28349	0.00229872
ARHGEF7	Rho guanine nucleotide exchange factor (GEF) 7	NM_003899	7970111	8.69464	8.62778	8.72048	8.68175	-1.04744	0.338623	1.01807	0.704414	-1.00898	0.849308
ARHGEF9	Cdc42 guanine nucleotide exchange factor (GEF) 9	NM_015185	8173217	8.6693	8.67285	8.7517	8.63581	1.00246	0.874211	1.05878	0.00526995	-1.02348	0.161539
ARID1A	AT rich interactive domain 1A (SWI-like)	NM_006015	7899220	10.063	10.0316	10.041	10.0348	-1.02194	0.451198	-1.01532	0.594214	-1.01968	0.497178
ARID1B	AT rich interactive domain 1B (SWI1-like)	NM_020732	8122971	9.34106	9.25482	9.42946	9.29855	-1.0616	0.352367	1.06319	0.341108	-1.0299	0.639538
ARID2	AT rich interactive domain 2 (ARID, RFX-like)	NM_152641	7955019	9.99956	10.0364	10.1453	10.0171	1.02586	0.589704	1.10628	0.0569703	1.01223	0.79589
ARID3A	AT rich interactive domain 3A (BRIGHT-like)	NM_005224	8024078	9.2146	8.96233	9.08022	9.06613	-1.19108	0.000618019	-1.09761	0.02001	-1.10839	0.0126152
ARID3B	AT rich interactive domain 3B (BRIGHT-like)	NM_006465	7984843	8.06385	8.28881	8.14665	8.08743	1.16874	0.0189393	1.05908	0.311921	1.01648	0.76641
ARID3B	AT rich interactive domain 3B (BRIGHT-like)	NM_006465	7902592	9.07415	9.38542	9.23595	9.2819	1.2408	0.000325525	1.11868	0.0143206	1.15489	0.00394634
ARID3C	AT rich interactive domain 3C (BRIGHT-like)	NM_001017363	8160849	6.37025	6.31471	6.42492	6.3944	-1.03924	0.537104	1.03862	0.543319	1.01688	0.786278
ARID4A	AT rich interactive domain 4A (RBP1-like)	NM_002892	7974621	8.40014	8.36539	8.33512	8.29046	-1.02438	0.744719	-1.0461	0.545835	-1.07899	0.318406
ARID4B	AT rich interactive domain 4B (RBP1-like)	NM_016374	7925201	9.05973	9.09315	9.16822	9.06365	1.02343	0.760175	1.0781	0.33512	1.00272	0.971391
ARID5A	AT rich interactive domain 5A (MRF1-like)	AY358167	8043630	7.00315	7.01324	7.0604	7.0266	1.00702	0.896169	1.04048	0.466641	1.01639	0.762249
ARID5A	AT rich interactive domain 5A (MRF1-like)	NM_212481	8043621	7.85293	7.97015	8.05156	8.12963	1.08464	0.197454	1.14761	0.0444106	1.21142	0.0105696
ARID5B	AT rich interactive domain 5B (MRF1-like)	NM_032199	7927732	8.89686	9.00657	9.07951	8.97032	1.07901	0.0325442	1.13497	0.00262485	1.05224	0.12216
ARIH1	ariadne RBR E3 ubiquitin protein ligase 1	NM_005744	7984641	10.6599	10.6416	10.9081	10.7105	-1.01274	0.758027	1.18773	0.00249841	1.0357	0.402673
ARIH2	ariadne RBR E3 ubiquitin protein ligase 2	NM_006321	8079662	10.9224	10.9396	10.8556	10.8831	1.01196	0.641748	-1.04739	0.0965092	-1.02767	0.299346
ARIH2	ariadne RBR E3 ubiquitin protein ligase 2	ENST00000356401	8087234	8.0217	8.05804	7.95075	8.01395	1.02551	0.405171	-1.05041	0.12461	-1.00538	0.856133
ARL1	ADP-ribosylation factor-like 1	NM_001177	7965789	9.62064	9.53692	9.89551	9.63324	-1.05975	0.452915	1.20989	0.0321071	1.00877	0.90841
ARL10	ADP-ribosylation factor-like 10	NM_173664	8110158	8.73381	8.65276	8.50234	8.5463	-1.05779	0.21771	-1.17403	0.00508242	-1.13879	0.0147716
ARL11	ADP-ribosylation factor-like 11	NM_138450	7969145	5.35868	5.18295	5.25793	5.24036	-1.12954	0.124314	-1.07233	0.353754	-1.08547	0.281023
ARL13A	ADP-ribosylation factor-like 13A	NM_001162490	8168781	4.70428	4.60949	4.62239	4.6331	-1.06791	0.352146	-1.05841	0.418226	-1.05058	0.479424
ARL13B	ADP-ribosylation factor-like 13B	NM_001174150	8081115	9.48267	9.53484	9.48919	9.34756	1.03683	0.481671	1.00453	0.928727	-1.09817	0.0924349
ARL14	ADP-ribosylation factor-like 14	NM_025047	8083743	4.81928	4.61808	4.679	4.748	-1.14965	0.0165543	-1.10212	0.0683167	-1.05064	0.315875
ARL14EP	ADP-ribosylation factor-like 14 effector protein	BC047775	7939087	9.22949	9.15713	9.22832	9.11067	-1.05144	0.178147	-1.00081	0.981651	-1.08585	0.0415961
ARL15	ADP-ribosylation factor-like 15	NM_019087	8112033	8.86597	8.95203	8.91635	8.81985	1.06147	0.328486	1.03553	0.559329	-1.03249	0.592305
ARL17A	ADP-ribosylation factor-like 17A	NM_001113738	8016285	10.4245	10.4704	10.5016	10.3904	1.03231	0.127567	1.05492	0.0212233	-1.02394	0.241688
ARL17A	ADP-ribosylation factor-like 17A	NM_001113738	8016300	10.4509	10.4942	10.5496	10.474	1.03044	0.15759	1.07079	0.00743882	1.01612	0.429764
ARL17A	ADP-ribosylation factor-like 17A	NM_001113738	8007794	11.0167	11.0906	11.0182	11.0174	1.05253	0.0454531	1.001	0.964438	1.00045	0.983738
ARL2	ADP-ribosylation factor-like 2	NM_001667	7941104	11.3949	11.5265	11.7082	11.8113	1.09546	0.0020496	1.2425	5.21e-06	1.33456	5.93e-07
ARL2BP	ADP-ribosylation factor-like 2 binding protein	NM_012106	7996012	9.15649	9.40572	9.27807	9.88647	1.18857	0.0018719	1.08793	0.0571746	1.65861	9.59e-07
ARL3	ADP-ribosylation factor-like 3	NM_004311	7936041	8.26395	8.05629	8.25389	8.20288	-1.15482	0.0843211	-1.007	0.926327	-1.04324	0.578244
ARL4A	ADP-ribosylation factor-like 4A	NM_212460	8131573	6.58809	6.78635	6.7365	6.72386	1.14732	0.0367963	1.10834	0.0979177	1.09868	0.12493
ARL4A	ADP-ribosylation factor-like 4A	NM_005738.3	8180405	7.03652	7.39822	7.50849	7.36173	1.28494	0.000506282	1.38701	8.26e-05	1.25285	0.00100031
ARL4C	ADP-ribosylation factor-like 4C	NM_005737	8059854	7.88258	8.01688	8.28226	8.21681	1.09756	0.19002	1.31922	0.00275429	1.26071	0.00735763
ARL4D	ADP-ribosylation factor-like 4D	NM_001661	8007493	7.10468	7.18511	7.16101	7.15065	1.05733	0.583232	1.03982	0.699334	1.03238	0.752233
ARL5A	ADP-ribosylation factor-like 5A	NM_012097	8055862	9.94002	10.0925	10.2588	10.1936	1.11151	0.0795432	1.24724	0.00301221	1.19214	0.0102605
ARL5B	ADP-ribosylation factor-like 5B	NM_178815	7926531	11.3803	10.9708	10.9775	10.643	-1.32823	0.00227308	-1.32205	0.00250463	-1.66703	4.65e-05
ARL5C	ADP-ribosylation factor-like 5C	NM_001143968	8014787	5.36427	5.17233	5.39046	5.21637	-1.14229	0.163604	1.01832	0.839426	-1.10795	0.271166
ARL6	ADP-ribosylation factor-like 6	NM_032146	8081158	7.24985	7.40977	7.16133	7.02959	1.11723	0.262456	-1.06328	0.523364	-1.16495	0.135427
ARL6IP1	ADP-ribosylation factor-like 6 interacting protein 1	NM_015161	7999834	13.0971	12.9756	12.9031	12.8235	-1.08785	0.0120213	-1.14393	0.000862227	-1.20883	8.56e-05
ARL6IP4	ADP-ribosylation-like factor 6 interacting protein 4	NM_001002252	7959549	9.43779	9.45825	9.49844	9.45744	1.01429	0.794276	1.04293	0.447383	1.01371	0.802256
ARL6IP5	ADP-ribosylation-like factor 6 interacting protein 5	NM_006407	8080926	10.1198	10.1822	10.2445	10.163	1.04416	0.316507	1.09024	0.0651635	1.03036	0.480703
ARL6IP6	ADP-ribosylation-like factor 6 interacting protein 6	NM_152522	8045768	9.08803	8.93249	8.90105	8.74394	-1.11384	0.131918	-1.13837	0.0784429	-1.26935	0.00594306
ARL8A	ADP-ribosylation factor-like 8A	NM_138795	7923394	10.0301	9.88594	9.82331	9.84564	-1.1051	0.0332844	-1.15413	0.00620156	-1.13641	0.0111146
ARL8B	ADP-ribosylation factor-like 8B	NM_018184	8077450	9.5297	9.31197	9.32657	9.22298	-1.1629	0.0482211	-1.15119	0.0615262	-1.23689	0.011167
ARL9	ADP-ribosylation factor-like 9	NM_206919	8095246	5.97048	5.7808	5.81706	6.00138	-1.14052	0.0985142	-1.1122	0.169007	1.02165	0.768532
ARMC1	armadillo repeat containing 1	NM_018120	8151066	9.61855	9.59853	9.87171	9.80719	-1.01397	0.76893	1.19181	0.00492502	1.13968	0.0210335
ARMC10	armadillo repeat containing 10	NM_031905	8089034	9.14226	9.47117	9.46488	9.48339	1.25606	0.0259367	1.25059	0.028121	1.26674	0.0221833
ARMC10	armadillo repeat containing 10	NM_031905	8135229	8.63216	8.64091	8.65123	8.71803	1.00608	0.93924	1.0133	0.868194	1.06133	0.462467
ARMC12	armadillo repeat containing 12	BC033033	8118981	6.39727	6.2343	6.14014	6.09546	-1.11959	0.170524	-1.19509	0.0448389	-1.23269	0.0236066
ARMC2	armadillo repeat containing 2	NM_032131	8121370	6.00178	5.97348	6.0298	5.99605	-1.01981	0.772465	1.01961	0.774715	-1.00398	0.953192
ARMC3	armadillo repeat containing 3	NM_173081	7926638	4.75592	4.80945	4.65805	4.9432	1.0378	0.683019	-1.07019	0.460937	1.13861	0.176646
ARMC4	armadillo repeat containing 4	NM_018076	7932744	7.18998	7.23133	7.38337	7.26529	1.02907	0.672655	1.14345	0.0743966	1.05358	0.447566
ARMC5	armadillo repeat containing 5	NM_024742	7995193	7.07817	7.18657	7.07785	7.01839	1.07803	0.328019	-1.00022	0.997643	-1.04231	0.581449
ARMC6	armadillo repeat containing 6	NM_033415	8027117	9.19446	9.2591	9.32213	9.20395	1.04583	0.383768	1.09253	0.10629	1.0066	0.895668
ARMC7	armadillo repeat containing 7	NM_024585	8009755	8.10786	8.06254	7.99396	7.82676	-1.03191	0.296751	-1.08215	0.0230113	-1.21512	0.00012164
ARMC8	armadillo repeat containing 8	NM_015396	8082940	8.68417	8.90498	8.99751	8.9039	1.16539	0.0353977	1.24259	0.0071207	1.16452	0.0360898
ARMC9	armadillo repeat containing 9	NM_025139	8049044	7.92622	8.01959	7.87121	7.91043	1.06686	0.141587	-1.03886	0.36484	-1.01101	0.789701
ARMCX1	armadillo repeat containing, X-linked 1	NM_016608	8168868	5.88433	5.65883	5.35579	5.51742	-1.16918	0.114136	-1.44247	0.00318216	-1.28959	0.0203499
ARMCX2	armadillo repeat containing, X-linked 2	NM_177949	8174092	5.29167	5.31942	5.22673	5.31304	1.01942	0.747833	-1.04604	0.458508	1.01492	0.804224
ARMCX3	armadillo repeat containing, X-linked 3	NM_016607	8168875	8.26133	8.26566	8.32986	8.20008	1.003	0.970047	1.04864	0.556595	-1.04337	0.598429
ARMCX4	armadillo repeat containing, X-linked 4	NR_028407	8168855	4.57381	4.62372	4.73011	4.6366	1.03521	0.695188	1.11443	0.239036	1.04449	0.623101
ARMCX5	armadillo repeat containing, X-linked 5	NM_001168479	8168958	8.36182	8.34744	8.39282	8.38689	-1.01002	0.853731	1.02172	0.692214	1.01753	0.748442
ARMCX6	armadillo repeat containing, X-linked 6	NM_019007	8168873	8.73851	8.7215	9.00205	8.71163	-1.01186	0.870631	1.20042	0.0313588	-1.01881	0.797146
ARMCX6	armadillo repeat containing, X-linked 6	NM_019007	8174086	9.63074	9.54009	9.6083	9.52255	-1.06485	0.352368	-1.01568	0.813048	-1.07788	0.27244
ARNT	aryl hydrocarbon receptor nuclear translocator	NM_001668	7919825	10.3806	10.551	10.522	10.6032	1.12543	0.00216652	1.10297	0.00619215	1.16682	0.000406067
ARNT2	aryl-hydrocarbon receptor nuclear translocator 2	NM_014862	7985285	7.63245	7.56615	7.50233	7.63493	-1.04703	0.388975	-1.09439	0.11161	1.00172	0.973652
ARNTL	aryl hydrocarbon receptor nuclear translocator-like	NM_001178	7938563	7.4693	7.66332	7.64625	7.53482	1.14394	0.0662624	1.13049	0.088558	1.04647	0.49329
ARNTL2	aryl hydrocarbon receptor nuclear translocator-like 2	NM_020183	7954527	7.99065	7.86949	8.44261	8.52424	-1.08761	0.101881	1.3679	0.00012563	1.44753	3.87e-05
ARPC1A	actin related protein 2/3 complex, subunit 1A, 41kDa	NM_006409	8134581	10.7806	10.5288	10.6737	10.703	-1.19065	0.000149914	-1.07693	0.0213712	-1.05523	0.0722705
ARPC1B	actin related protein 2/3 complex, subunit 1B, 41kDa	NM_005720	8134552	10.1646	10.1925	10.0766	10.1994	1.01955	0.56374	-1.06293	0.094242	1.02439	0.474978
ARPC2	actin related protein 2/3 complex, subunit 2, 34kDa	NM_152862	8048234	11.3141	11.333	11.4008	11.3827	1.01321	0.790412	1.06194	0.243689	1.04874	0.348116
ARPC3	actin related protein 2/3 complex, subunit 3, 21kDa	NM_005719	7966315	10.3683	10.4262	10.4229	10.3871	1.04092	0.400338	1.03851	0.426955	1.01307	0.780952
ARPC4	actin related protein 2/3 complex, subunit 4, 20kDa	NM_005718	8077652	9.5409	9.45186	9.0164	9.03451	-1.06366	0.2237	-1.43843	5.39e-05	-1.4205	6.92e-05
ARPC5	actin related protein 2/3 complex, subunit 5, 16kDa	NM_005717	7922793	9.8091	9.70964	9.66588	9.67127	-1.07137	0.0994532	-1.10437	0.0277966	-1.10025	0.0325185
ARPC5L	actin related protein 2/3 complex, subunit 5-like	NM_030978	8157828	8.29489	8.24752	8.35126	8.25233	-1.03338	0.485094	1.03984	0.409165	-1.02995	0.529166
ARPP19	cAMP-regulated phosphoprotein, 19kDa	NM_006628	8110618	10.2132	9.99514	9.6552	9.55724	-1.16317	0.0169049	-1.47222	5.78e-05	-1.57566	1.79e-05
ARPP19	cAMP-regulated phosphoprotein, 19kDa	NM_006628	7988963	10.2661	10.1383	9.71346	9.70708	-1.09263	0.0769751	-1.46676	2.24e-05	-1.47326	2.05e-05
ARPP21	cAMP-regulated phosphoprotein, 21kDa	NM_016300	8078497	4.97333	4.89584	4.83961	4.93822	-1.05518	0.279448	-1.09712	0.0802608	-1.02464	0.613345
ARR3	arrestin 3, retinal (X-arrestin)	NM_004312	8168117	5.3981	5.26405	5.26932	5.31432	-1.09737	0.0373848	-1.09336	0.0435678	-1.05978	0.157957
ARRB1	arrestin, beta 1	NM_004041	7950473	9.33478	9.39304	9.52517	9.52949	1.04121	0.172569	1.14107	0.00120152	1.1445	0.00104489
ARRB2	arrestin, beta 2	NM_004313	8003903	10.5387	10.5634	10.3699	10.3271	1.01723	0.364131	-1.12418	0.000170963	-1.15802	3.46e-05
ARRDC1	arrestin domain containing 1	NM_152285	8159692	8.67014	8.62285	8.69416	8.6094	-1.03332	0.448612	1.01679	0.696195	-1.043	0.33606
ARRDC2	arrestin domain containing 2	NM_015683	8026915	7.72769	7.74609	7.56135	7.56949	1.01283	0.869409	-1.12221	0.163375	-1.11589	0.182509
ARRDC3	arrestin domain containing 3	NM_020801	8113073	9.65786	9.78492	9.60996	9.59408	1.09207	0.120065	-1.03376	0.530302	-1.0452	0.407987
ARRDC4	arrestin domain containing 4	NM_183376	7986350	8.57026	8.75494	8.71128	8.77191	1.13656	0.00119098	1.10268	0.00567992	1.15001	0.000683918
ARSA	arylsulfatase A	NM_000487	8077160	7.51835	7.64413	7.85637	7.84456	1.0911	0.0952842	1.26402	0.000951081	1.25372	0.00118742
ARSB	arylsulfatase B	NM_000046	8112807	7.68035	7.93851	7.92953	7.93766	1.19595	0.00745083	1.18853	0.00893327	1.19524	0.00757978
ARSD	arylsulfatase D	NM_001669	8171148	6.12319	5.8118	5.76227	6.0932	-1.2409	0.0574455	-1.28425	0.0331414	-1.021	0.836266
ARSE	arylsulfatase E (chondrodysplasia punctata 1)	NM_000047	8171161	6.16833	6.2261	6.14694	6.11829	1.04085	0.706584	-1.01494	0.8887	-1.0353	0.744027
ARSF	arylsulfatase F	NM_004042	8165843	4.53	4.51894	4.51822	4.5926	-1.00769	0.865387	-1.0082	0.856736	1.04435	0.350566
ARSG	arylsulfatase G	NM_014960	8009443	7.22751	7.40155	7.43723	7.47981	1.12821	0.02586	1.15646	0.0110344	1.1911	0.00419415
ARSH	arylsulfatase family, member H	NM_001011719	8165833	6.02453	5.9051	5.92804	5.99769	-1.08631	0.149332	-1.06917	0.233497	-1.01878	0.729203
ARSI	arylsulfatase family, member I	NM_001012301	8115144	6.41566	6.60382	6.30199	6.62619	1.13931	0.23966	-1.08198	0.464854	1.15712	0.19298
ARSJ	arylsulfatase family, member J	NM_024590	8102440	7.1878	6.8302	6.5167	6.34283	-1.28129	0.00306354	-1.59228	5e-05	-1.79622	9.25e-06
ARSK	arylsulfatase family, member K	NM_198150	8106962	8.69051	9.03199	8.97786	8.90877	1.26705	6.31e-06	1.22039	2.27e-05	1.16333	0.000160779
ART1	ADP-ribosyltransferase 1	NM_004314	7937882	7.92032	7.80178	7.74394	7.96808	-1.08564	0.195196	-1.13004	0.0685891	1.03366	0.584634
ART3	ADP-ribosyltransferase 3	NM_001130016	8095806	4.63115	4.50429	4.49298	4.57099	-1.09191	0.406058	-1.10051	0.36744	-1.04258	0.688443
ART4	ADP-ribosyltransferase 4 (Dombrock blood group)	NM_021071	7961507	4.53199	4.55726	4.37619	4.69931	1.01767	0.798558	-1.11404	0.142417	1.12297	0.118754
ART5	ADP-ribosyltransferase 5	NM_053017	7945882	6.78703	6.75519	6.72234	6.78326	-1.02232	0.811705	-1.04587	0.630327	-1.00262	0.977429
ARTN	artemin	NM_057091	7900878	6.97313	6.93722	6.83643	6.9689	-1.0252	0.725766	-1.09939	0.203928	-1.00293	0.966946
ARV1	ARV1 homolog (S. cerevisiae)	NM_022786	7910494	10.1714	10.2874	10.3878	10.1931	1.08371	0.381894	1.16183	0.122547	1.01511	0.86722
ARVCF	armadillo repeat gene deleted in velocardiofacial syndrome	NM_001670	8074522	7.4415	7.32098	7.28844	7.38178	-1.08713	0.218217	-1.11192	0.128125	-1.04227	0.526457
ARVP6125	uncharacterized LOC442092	AY358247	8082583	4.3224	4.4387	4.4129	4.41784	1.08395	0.656206	1.06473	0.728382	1.06839	0.714291
ARX	aristaless related homeobox	NM_139058	8171867	7.1046	7.03216	6.92968	7.21792	-1.05149	0.411115	-1.1289	0.0695895	1.08172	0.211935
AS3MT	arsenic (+3 oxidation state) methyltransferase	NM_020682	7930181	8.59063	8.24937	8.89903	8.63525	-1.26686	0.00317777	1.23833	0.0055697	1.03141	0.601569
ASAH1	N-acylsphingosine amidohydrolase (acid ceramidase) 1	NM_004315	8149534	9.33196	9.51345	9.69931	9.58939	1.13405	0.0374223	1.28998	0.000997278	1.19535	0.00768297
ASAH2	N-acylsphingosine amidohydrolase (non-lysosomal ceramidase) 2	NM_019893	7933341	6.37242	6.38031	6.38987	6.43531	1.00549	0.907389	1.01217	0.797283	1.04456	0.366645
ASAH2	N-acylsphingosine amidohydrolase (non-lysosomal ceramidase) 2	NM_019893	7927599	9.58902	9.66639	9.58745	9.54795	1.05509	0.122577	-1.00109	0.972907	-1.02888	0.386252
ASAH2	N-acylsphingosine amidohydrolase (non-lysosomal ceramidase) 2	NM_019893	7933597	6.18225	6.11046	6.15101	6.21216	-1.05102	0.463711	-1.02189	0.746327	1.02094	0.756767
ASAP1	ArfGAP with SH3 domain, ankyrin repeat and PH domain 1	NM_018482	8152867	10.265	10.2229	10.1605	10.0588	-1.02959	0.217668	-1.07508	0.0105127	-1.15358	0.000177499
ASAP2	ArfGAP with SH3 domain, ankyrin repeat and PH domain 2	NM_003887	8040113	8.55047	8.5551	8.91572	8.82574	1.00321	0.949814	1.28811	0.000902283	1.21022	0.00479551
ASAP3	ArfGAP with SH3 domain, ankyrin repeat and PH domain 3	NM_017707	7913609	7.45774	7.38013	7.40173	7.32446	-1.05527	0.2143	-1.03959	0.358831	-1.09678	0.0491943
ASB1	ankyrin repeat and SOCS box containing 1	NM_001040445	8049657	9.3166	9.15324	8.94506	8.98296	-1.11989	0.0069249	-1.29373	3.65e-05	-1.26018	7.89e-05
ASB10	ankyrin repeat and SOCS box containing 10	NM_001142459	8143887	6.4117	6.23593	6.24299	6.40499	-1.12956	0.056312	-1.12405	0.0647424	-1.00466	0.934222
ASB11	ankyrin repeat and SOCS box containing 11, E3 ubiquitin protein ligase	NM_080873	8171403	5.25343	5.33583	5.177	5.32108	1.05878	0.467545	-1.05441	0.499351	1.04801	0.548642
ASB12	ankyrin repeat and SOCS box containing 12	NM_130388	8173238	6.46628	6.72557	6.71369	6.89437	1.1969	0.135931	1.18708	0.152332	1.34546	0.0255624
ASB13	ankyrin repeat and SOCS box containing 13	NM_024701	7931863	9.26291	9.03126	9.02392	9.05376	-1.17418	0.00267062	-1.18016	0.00222539	-1.15601	0.00475118
ASB14	ankyrin repeat and SOCS box containing 14	NM_130387	8088292	4.67785	4.73122	4.69717	4.72678	1.03769	0.607454	1.01348	0.851397	1.0345	0.637188
ASB15	ankyrin repeat and SOCS box containing 15	NM_080928	8135804	4.8939	4.95014	4.98955	4.96431	1.03975	0.416137	1.06854	0.182837	1.05001	0.314334
ASB16	ankyrin repeat and SOCS box containing 16	NM_080863	8007584	7.3259	7.30215	7.20978	7.36164	-1.01661	0.873541	-1.08382	0.445042	1.02508	0.81099
ASB16-AS1	ASB16 antisense RNA 1	NM_178542	8015946	9.01472	9.09251	9.05958	8.99867	1.0554	0.31393	1.03159	0.552708	-1.01118	0.830169
ASB17	ankyrin repeat and SOCS box containing 17	NM_080868	7917082	4.39126	4.44922	4.27634	4.35427	1.04099	0.662779	-1.08292	0.395543	-1.02597	0.779932
ASB18	ankyrin repeat and SOCS box containing 18	NM_212556	8059868	7.36801	7.33213	7.22048	7.29022	-1.02519	0.531513	-1.10768	0.0275759	-1.0554	0.194099
ASB2	ankyrin repeat and SOCS box containing 2	NM_016150	7981020	5.81881	5.79171	5.52966	5.75861	-1.01897	0.827325	-1.22192	0.042897	-1.04261	0.630144
ASB3	ankyrin repeat and SOCS box containing 3	NM_016115	8052125	9.35776	9.43606	9.33137	9.3712	1.05577	0.285818	-1.01846	0.709868	1.00936	0.849293
ASB4	ankyrin repeat and SOCS box containing 4	NM_016116	8134376	4.88117	4.73435	4.81239	4.71945	-1.10712	0.134159	-1.04883	0.457401	-1.11862	0.103726
ASB5	ankyrin repeat and SOCS box containing 5	NM_080874	8103812	5.72876	5.70687	5.60597	5.61823	-1.01529	0.8247	-1.08884	0.235071	-1.07963	0.281097
ASB6	ankyrin repeat and SOCS box containing 6	NM_017873	8164572	10.1942	10.141	10.1133	10.0972	-1.03756	0.228375	-1.05767	0.0826264	-1.06951	0.0447559
ASB7	ankyrin repeat and SOCS box containing 7	NM_198243	7986433	8.50077	8.40289	8.27578	8.22669	-1.0702	0.18944	-1.16877	0.0109137	-1.20922	0.00386324
ASB8	ankyrin repeat and SOCS box containing 8	NM_024095	7962783	9.42387	9.42476	9.56473	9.51022	1.00061	0.987618	1.10256	0.0336827	1.06168	0.155315
ASB9	ankyrin repeat and SOCS box containing 9	NM_024087	8171392	4.99262	4.91503	4.99852	5.00952	-1.05525	0.355471	1.0041	0.942326	1.01179	0.836142
ASCC1	activating signal cointegrator 1 complex subunit 1	NM_015947	7934228	8.54764	8.36327	7.97868	7.88338	-1.13632	0.0756263	-1.48346	0.000233605	-1.58475	7.98e-05
ASCC2	activating signal cointegrator 1 complex subunit 2	NM_032204	8075285	10.8312	10.8703	10.8536	10.8557	1.0275	0.309174	1.01565	0.5514	1.01717	0.514795
ASCC3	activating signal cointegrator 1 complex subunit 3	NM_006828	8128472	9.53261	9.76105	9.9971	9.9033	1.17157	0.0123535	1.37982	0.000181389	1.29296	0.000807579
ASCL1	achaete-scute family bHLH transcription factor 1	NM_004316	7958051	5.36898	5.5598	5.43624	5.5006	1.14142	0.153165	1.04772	0.593244	1.09552	0.308056
ASCL2	achaete-scute family bHLH transcription factor 2	NM_005170	7945730	6.34025	6.31667	6.14922	6.27936	-1.01648	0.830756	-1.14158	0.111374	-1.04311	0.584147
ASCL3	achaete-scute family bHLH transcription factor 3	NM_020646	7946436	5.28239	5.28182	5.21021	5.17401	-1.0004	0.996783	-1.0513	0.613939	-1.07801	0.453409
ASCL4	achaete-scute family bHLH transcription factor 4	NM_203436	7958396	4.90966	5.00276	4.84234	4.871	1.06666	0.333055	-1.04777	0.477646	-1.02716	0.680061
ASCL5	achaete-scute family bHLH transcription factor 5	ENST00000458416	7923317	6.35963	6.22127	6.15629	6.33088	-1.10065	0.0377955	-1.15136	0.00646904	-1.02012	0.619554
ASF1A	anti-silencing function 1A histone chaperone	NM_014034	8121734	10.8101	10.7655	10.9854	10.939	-1.03143	0.574763	1.12918	0.0507646	1.09342	0.12988
ASF1B	anti-silencing function 1B histone chaperone	NM_018154	8034772	9.68344	9.5736	9.56334	9.51356	-1.0791	0.273777	-1.08681	0.23479	-1.12496	0.106676
ASGR1	asialoglycoprotein receptor 1	NM_001671	8012043	6.88845	6.68234	6.75104	6.84261	-1.15357	0.0458465	-1.09993	0.154041	-1.03228	0.613717
ASGR2	asialoglycoprotein receptor 2	NM_080912	8012028	6.68076	6.70154	6.60803	6.73002	1.01451	0.860592	-1.0517	0.543352	1.03474	0.678557
ASH1L	ash1 (absent, small, or homeotic)-like (Drosophila)	NM_018489	7920766	10.038	10.1886	10.1401	10.1334	1.10999	0.00226329	1.07329	0.0174036	1.06836	0.0234501
ASH2L	ash2 (absent, small, or homeotic)-like (Drosophila)	NM_004674	8145894	10.3827	10.2956	10.3312	10.2844	-1.06227	0.321767	-1.03634	0.550036	-1.07053	0.267626
ASIC1	acid-sensing (proton-gated) ion channel 1	NM_020039	7955317	9.17923	9.26711	8.86891	8.9636	1.06281	0.163365	-1.23998	0.000630839	-1.16121	0.00549626
ASIC2	acid-sensing (proton-gated) ion channel 2	NM_183377	8014144	5.43688	5.40806	5.29343	5.39391	-1.02018	0.826921	-1.10454	0.293395	-1.03023	0.744915
ASIC3	acid-sensing (proton-gated) ion channel 3	NM_004769	8137336	7.96913	8.06003	8.10528	7.96171	1.06503	0.116878	1.09897	0.0300542	-1.00516	0.889478
ASIC4	acid-sensing (proton-gated) ion channel family member 4	NM_018674	8048611	5.52155	5.64447	5.49809	5.60479	1.08893	0.246951	-1.01639	0.817578	1.05939	0.422205
ASIC5	acid-sensing (proton-gated) ion channel family member 5	NM_017419	8103378	4.82519	4.61932	4.59608	4.7721	-1.15338	0.010722	-1.17211	0.00620072	-1.03748	0.418365
ASIP	agouti signaling protein	NM_001672	8061982	6.52312	6.40675	6.51371	6.51609	-1.084	0.574553	-1.00654	0.963435	-1.00488	0.972668
ASL	argininosuccinate lyase	NM_001024943	8133122	7.82385	7.88852	7.91738	8.03222	1.04585	0.398194	1.06697	0.23288	1.15538	0.0206528
ASMT	acetylserotonin O-methyltransferase	NM_001171038	8176342	7.20372	7.15496	7.0042	7.14952	-1.03438	0.573828	-1.14832	0.0432508	-1.03828	0.532921
ASMT	acetylserotonin O-methyltransferase	NM_001171038	8165773	7.05372	7.02379	6.90911	7.03857	-1.02096	0.730602	-1.10543	0.123202	-1.01056	0.861265
ASMTL	acetylserotonin O-methyltransferase-like	NM_004192	8177011	7.88638	8.01246	7.72897	8.00298	1.09133	0.0514755	-1.11528	0.021296	1.08418	0.0673179
ASMTL	acetylserotonin O-methyltransferase-like	NM_004192	8171119	8.01126	8.11485	7.85579	8.1021	1.07445	0.106205	-1.11378	0.0257799	1.06499	0.149131
ASMTL-AS1	ASMTL antisense RNA 1	NR_026711	8165765	7.07691	7.17942	7.07957	7.02629	1.07363	0.344177	1.00184	0.979857	-1.03571	0.632899
ASMTL-AS1	ASMTL antisense RNA 1	NR_026711	8176336	7.32273	7.42442	7.33568	7.30036	1.07303	0.422093	1.00901	0.916891	-1.01563	0.856983
ASNA1	arsA arsenite transporter, ATP-binding, homolog 1 (bacterial)	NM_004317	8026024	10.2985	10.3479	10.3283	10.3384	1.03486	0.317879	1.02089	0.538496	1.02807	0.414542
ASNS	asparagine synthetase (glutamine-hydrolyzing)	NM_133436	8141150	9.41709	9.28962	8.94202	9.03641	-1.09238	0.18733	-1.38999	0.000666835	-1.30196	0.00259523
ASNSD1	asparagine synthetase domain containing 1	NM_019048	8046997	9.47248	9.47207	9.58483	9.41497	-1.00028	0.995221	1.08099	0.12532	-1.04066	0.406542
ASPA	aspartoacylase	NM_000049	8003814	3.9332	3.87694	3.77777	3.88573	-1.03977	0.735083	-1.11375	0.361383	-1.03345	0.775028
ASPDH	aspartate dehydrogenase domain containing	NM_001024656	8038577	6.96967	6.88373	6.68977	6.84115	-1.06138	0.230575	-1.21411	0.00289081	-1.09317	0.0882653
ASPG	asparaginase	NM_001080464	7977203	7.24456	7.15165	7.07897	7.13222	-1.06651	0.335688	-1.12162	0.105343	-1.08098	0.250644
ASPH	aspartate beta-hydroxylase	NM_001164750	8150988	8.50385	8.58839	8.68596	8.57348	1.06035	0.313816	1.13455	0.0492802	1.04945	0.401822
ASPHD1	aspartate beta-hydroxylase domain containing 1	NM_181718	7994675	6.33443	6.39682	6.16283	6.29134	1.04419	0.597378	-1.12631	0.168837	-1.03032	0.713959
ASPHD2	aspartate beta-hydroxylase domain containing 2	NM_020437	8072108	8.48102	8.39181	8.02804	8.15264	-1.06379	0.360057	-1.36886	0.00114981	-1.2556	0.0072542
ASPM	asp (abnormal spindle) homolog, microcephaly associated (Drosophila)	NM_018136	7923086	10.6682	10.626	10.8455	10.6307	-1.02967	0.441285	1.13082	0.00927416	-1.02632	0.492127
ASPN	asporin	NM_017680	8162394	4.17957	4.05209	3.9837	4.12709	-1.09238	0.308103	-1.14541	0.133004	-1.03704	0.665994
ASPRV1	aspartic peptidase, retroviral-like 1	NM_152792	8052828	6.42611	6.55703	6.45463	6.42323	1.09499	0.152591	1.01996	0.739478	-1.002	0.973063
ASPSCR1	alveolar soft part sarcoma chromosome region, candidate 1	NM_024083	8010702	8.35773	8.36748	8.35046	8.49489	1.00678	0.878647	-1.00505	0.909285	1.09974	0.0573681
ASRGL1	asparaginase like 1	NM_001083926	7940643	8.39443	8.4388	8.36488	8.29218	1.03124	0.291253	-1.0207	0.473271	-1.07344	0.031443
ASS1	argininosuccinate synthase 1	NM_000050	8158671	8.11964	8.12513	8.07477	8.22603	1.00381	0.895378	-1.03159	0.299333	1.07653	0.0301064
ASTE1	asteroid homolog 1 (Drosophila)	NM_014065	8090664	7.26697	7.29705	7.5193	7.35644	1.02107	0.801584	1.19113	0.060933	1.06398	0.461916
ASTL	astacin-like metallo-endopeptidase (M12 family)	NM_001002036	8053872	6.95509	6.89725	6.80158	6.96497	-1.0409	0.594567	-1.11227	0.179496	1.00687	0.926906
ASTN1	astrotactin 1	NM_004319	7922525	6.49418	6.52731	6.39817	6.55542	1.02323	0.677953	-1.06881	0.247045	1.04336	0.448712
ASTN2	astrotactin 2	NM_014010	8163678	6.71968	6.78163	6.71655	6.77188	1.04388	0.260797	-1.00217	0.952831	1.03685	0.337715
ASUN	asunder spermatogenesis regulator	NM_018164	7961964	10.5137	10.4789	10.5718	10.5459	-1.02443	0.650064	1.04103	0.455016	1.02254	0.674894
ASXL1	additional sex combs like 1 (Drosophila)	NM_015338	8061725	9.52874	9.5972	9.60604	9.47777	1.0486	0.375586	1.05504	0.320369	-1.03596	0.504631
ASXL2	additional sex combs like 2 (Drosophila)	NM_018263	8050875	10.1707	10.0382	10.1674	9.97535	-1.09615	0.011143	-1.00225	0.937828	-1.14499	0.00128564
ASXL3	additional sex combs like 3 (Drosophila)	NM_030632	8020844	6.73688	6.96936	6.90427	6.95986	1.17486	0.0018627	1.12303	0.0111964	1.16714	0.00238506
ASZ1	ankyrin repeat, SAM and basic leucine zipper domain containing 1	NR_023315	8142480	4.38981	4.42268	4.35909	4.29525	1.02305	0.519403	-1.02152	0.546437	-1.06774	0.0885859
ATAD1	ATPase family, AAA domain containing 1	NM_032810	7934870	8.83812	8.95844	9.09355	9.04355	1.08698	0.25718	1.19369	0.0321099	1.15303	0.0707818
ATAD2	ATPase family, AAA domain containing 2	NM_014109	8152668	9.908	9.84492	9.731	9.64616	-1.04469	0.432652	-1.13053	0.0490501	-1.19901	0.00895975
ATAD2B	ATPase family, AAA domain containing 2B	NM_017552	8050658	8.13792	8.29791	8.4628	8.25735	1.11728	0.0645634	1.25256	0.00244569	1.08631	0.148471
ATAD3A	ATPase family, AAA domain containing 3A	NM_018188	7896952	9.83609	9.78922	9.72574	9.82964	-1.03302	0.467453	-1.07949	0.110237	-1.00448	0.918973
ATAD3B	ATPase family, AAA domain containing 3B	NM_031921	7896961	10.3452	10.2863	10.387	10.3725	-1.04165	0.0949754	1.0294	0.215675	1.01912	0.405119
ATAD3C	ATPase family, AAA domain containing 3C	NM_001039211	7896937	8.45885	8.37029	8.45316	8.42138	-1.06331	0.30336	-1.00395	0.945386	-1.02631	0.654125
ATAD5	ATPase family, AAA domain containing 5	NM_024857	8006187	9.25664	9.30248	9.26344	9.12873	1.03229	0.487706	1.00473	0.91667	-1.09271	0.0769002
ATAT1	alpha tubulin acetyltransferase 1	NM_001031722	8179149	8.63303	8.67418	8.78216	8.67827	1.02894	0.460372	1.1089	0.0228369	1.03186	0.418671
ATAT1	alpha tubulin acetyltransferase 1	NM_001031722	8177834	8.61844	8.66554	8.79833	8.65915	1.03318	0.496329	1.1328	0.0261603	1.02862	0.554979
ATAT1	alpha tubulin acetyltransferase 1	NM_001031722	8117965	8.39437	8.47492	8.62921	8.46689	1.05742	0.276054	1.17678	0.00924994	1.05155	0.323378
ATCAY	ataxia, cerebellar, Cayman type	NM_033064	8024712	6.33569	6.16171	6.11484	6.29191	-1.12817	0.118752	-1.16542	0.0573746	-1.03082	0.671779
ATE1	arginyltransferase 1	NM_001001976	7936762	9.73867	9.86323	9.93304	9.85868	1.09018	0.0450919	1.14422	0.00602873	1.08674	0.0516249
ATF1	activating transcription factor 1	NM_005171	7955425	10.9433	10.8297	10.9109	10.8028	-1.08194	0.00858748	-1.02271	0.35295	-1.10229	0.00270027
ATF2	activating transcription factor 2	NM_001880	8056909	10.5262	10.4404	10.4877	10.3679	-1.06126	0.206809	-1.02702	0.55498	-1.11596	0.03499
ATF3	activating transcription factor 3	NM_001040619	7909610	7.68216	7.77275	7.41348	7.44478	1.06481	0.355001	-1.20471	0.0195392	-1.17886	0.033
ATF4	activating transcription factor 4	NM_001675	8073148	11.5045	11.4875	11.3531	11.4403	-1.01181	0.728808	-1.11062	0.0124246	-1.04545	0.210951
ATF4	activating transcription factor 4	NM_182810.1	8180337	12.2315	12.2536	12.1538	12.2158	1.01541	0.612132	-1.05535	0.100097	-1.01095	0.716731
ATF5	activating transcription factor 5	NM_001193646	8030557	8.34317	8.29965	8.41312	8.15944	-1.03063	0.549003	1.04967	0.344169	-1.13582	0.0296682
ATF6	activating transcription factor 6	NM_007348	7906819	10.9979	11.1496	11	11.0148	1.11085	0.0043894	1.00143	0.958705	1.01179	0.673274
ATF6B	activating transcription factor 6 beta	NM_004381	8125295	10.2395	10.2838	10.4887	10.4822	1.03118	0.342323	1.18855	0.000465787	1.18315	0.000554614
ATF6B	activating transcription factor 6 beta	NM_004381	8178727	10.0902	10.1104	10.3123	10.3163	1.0141	0.633743	1.1664	0.000613573	1.16966	0.000546045
ATF7	activating transcription factor 7	NM_001130059	7963698	8.53556	8.71173	8.8123	8.77702	1.12988	0.013587	1.21145	0.00112225	1.18218	0.00255256
ATF7IP	activating transcription factor 7 interacting protein	NM_018179	7954104	10.3044	10.436	10.6389	10.5512	1.09551	0.188005	1.26099	0.00640908	1.1866	0.027089
ATF7IP2	activating transcription factor 7 interacting protein 2	NM_024997	7993167	6.90631	6.91505	7.28613	6.91019	1.00608	0.966199	1.30118	0.0940837	1.0027	0.984975
ATG10	autophagy related 10	NM_031482	8106709	7.14901	7.13698	7.49207	7.29726	-1.00837	0.884653	1.26845	0.00272245	1.10822	0.102193
ATG101	autophagy related 101	NM_021934	7955606	8.51714	8.43155	8.43294	8.59382	-1.06112	0.0798457	-1.0601	0.0839768	1.05459	0.110092
ATG12	autophagy related 12	NR_033362	8113651	8.88591	8.86815	9.0898	8.94488	-1.01239	0.809464	1.1518	0.021141	1.04172	0.432094
ATG13	autophagy related 13	NR_024587	7939676	10.103	10.1279	10.2056	10.2457	1.01743	0.769656	1.07374	0.247468	1.104	0.120987
ATG14	autophagy related 14	NM_014924	7979328	8.72373	8.5217	8.81789	8.72548	-1.15032	0.0291406	1.06744	0.251427	1.00122	0.982171
ATG16L1	autophagy related 16-like 1 (S. cerevisiae)	NM_030803	8049271	8.18897	8.32707	8.22612	8.1951	1.10045	0.0631193	1.02609	0.577757	1.00425	0.926166
ATG16L2	autophagy related 16-like 2 (S. cerevisiae)	NM_033388	7942381	7.4496	7.49225	7.52867	7.49809	1.03001	0.484652	1.05634	0.211423	1.03418	0.429033
ATG2A	autophagy related 2A	NM_015104	7949277	8.6738	8.6764	8.84065	8.78274	1.0018	0.94624	1.1226	0.00209671	1.07844	0.0194248
ATG2B	autophagy related 2B	NM_018036	7981217	9.68903	9.80687	9.97129	9.79026	1.08511	0.0943649	1.2161	0.00188766	1.07269	0.141777
ATG2B	autophagy related 2B	NM_018036	7981192	9.34289	9.32147	9.49382	9.33394	-1.01495	0.792419	1.11029	0.0913673	-1.00622	0.91229
ATG3	autophagy related 3	NM_022488	8089527	10.3693	10.4082	10.542	10.4653	1.02734	0.633997	1.12724	0.0592315	1.06884	0.256708
ATG4A	autophagy related 4A, cysteine peptidase	NM_052936	8169272	8.70379	8.77957	8.91104	8.78381	1.05394	0.462312	1.15449	0.0677507	1.05703	0.43858
ATG4A	autophagy related 4A, cysteine peptidase	ENST00000453808	8169291	5.451	5.47005	5.45186	5.54154	1.01329	0.866348	1.0006	0.993921	1.06477	0.432734
ATG4B	autophagy related 4B, cysteine peptidase	NM_013325	8049888	9.15695	9.2296	9.09573	9.03234	1.05164	0.243346	-1.04335	0.319494	-1.09021	0.0627545
ATG4B	autophagy related 4B, cysteine peptidase	NM_013325	8077211	9.49347	9.54401	9.41245	9.33124	1.03565	0.357268	-1.05777	0.156008	-1.11902	0.0138996
ATG4C	autophagy related 4C, cysteine peptidase	NM_032852	7901895	9.86937	9.83926	9.91154	9.76628	-1.02109	0.693838	1.02966	0.583308	-1.07407	0.199783
ATG4D	autophagy related 4D, cysteine peptidase	NM_032885	8025659	9.93759	9.7817	9.70653	9.76118	-1.11411	0.00404906	-1.1737	0.000360717	-1.13007	0.001985
ATG5	autophagy related 5	NM_004849	8128592	9.4389	9.43547	9.68706	9.59481	-1.00237	0.968507	1.18769	0.01831	1.11413	0.10054
ATG7	autophagy related 7	NM_006395	8077858	8.85462	8.86224	8.96103	8.80145	1.0053	0.87584	1.07655	0.0543888	-1.03754	0.29314
ATG9A	autophagy related 9A	NM_001077198	8059139	10.3001	10.2821	10.0997	10.1147	-1.0126	0.31509	-1.14907	2.3e-06	-1.13711	4.15e-06
ATG9B	autophagy related 9B	NM_173681	8143803	6.98643	6.87692	6.9097	6.9399	-1.07886	0.361701	-1.05462	0.517026	-1.03278	0.691843
ATHL1	ATH1, acid trehalase-like 1 (yeast)	NM_025092	7937314	7.52025	7.42075	7.39199	7.34388	-1.07141	0.191311	-1.09298	0.103049	-1.13003	0.0352566
ATIC	5-aminoimidazole-4-carboxamide ribonucleotide formyltransferase/IMP cyclohydrolase	NM_004044	8048120	11.2144	11.1953	11.2875	11.2717	-1.01328	0.640464	1.05199	0.0992046	1.04054	0.181881
ATL1	atlastin GTPase 1	NM_015915	7974270	7.15732	7.0505	7.18345	6.94804	-1.07686	0.501228	1.01828	0.86751	-1.15612	0.204985
ATL2	atlastin GTPase 2	NM_022374	8051589	9.16691	9.20696	8.99837	8.89654	1.02815	0.666275	-1.12392	0.0963476	-1.20612	0.0165107
ATL3	atlastin GTPase 3	ENST00000398868	7948995	8.77008	8.36684	8.49312	8.1781	-1.32247	0.00387724	-1.21164	0.0248096	-1.50731	0.000365118
ATL3	atlastin GTPase 3	NM_015459	7948997	9.40752	9.01138	9.35491	8.98144	-1.31598	0.0107505	-1.03714	0.672174	-1.34358	0.00743654
ATM	ataxia telangiectasia mutated	NM_000051	7943620	8.73741	8.90623	9.12813	8.91431	1.12414	0.0445511	1.31105	0.000568286	1.13046	0.0372974
ATMIN	ATM interactor	NM_015251	8156575	9.07366	9.29865	9.55818	9.34444	1.16877	0.0611654	1.39911	0.00156609	1.20646	0.0306575
ATMIN	ATM interactor	NM_015251	7997396	9.70654	9.80082	9.98046	9.87837	1.06753	0.0278802	1.20908	5.29e-05	1.12648	0.00121489
ATN1	atrophin 1	NM_001007026	7953547	9.62619	9.65099	9.56506	9.66109	1.01734	0.588268	-1.04328	0.201907	1.02449	0.45026
ATOH1	atonal homolog 1 (Drosophila)	NM_005172	8096461	7.25285	6.99576	6.94018	6.79185	-1.19506	0.122066	-1.242	0.0686368	-1.37649	0.0146566
ATOH7	atonal homolog 7 (Drosophila)	NM_145178	7933978	5.76305	5.7226	5.80696	5.74146	-1.02843	0.675307	1.0309	0.649624	-1.01508	0.822376
ATOH8	atonal homolog 8 (Drosophila)	NM_032827	8043244	6.21934	6.15376	6.12731	6.36086	-1.04651	0.414489	-1.06587	0.261647	1.10307	0.100382
ATOX1	antioxidant 1 copper chaperone	NM_004045	8115346	9.20786	9.10878	9.12267	9.06582	-1.07109	0.356294	-1.06082	0.42441	-1.10346	0.198104
ATP10A	ATPase, class V, type 10A	NM_024490	7986789	5.57411	5.64567	5.54546	5.60175	1.05086	0.379119	-1.02006	0.719099	1.01935	0.728423
ATP10B	ATPase, class V, type 10B	NM_025153	8115623	5.79156	5.70425	5.72737	5.81873	-1.06239	0.253027	-1.04549	0.391653	1.01901	0.711516
ATP10D	ATPase, class V, type 10D	NM_020453	8094911	7.89584	8.24117	8.55957	8.64023	1.27044	9.45e-05	1.58417	7.36e-07	1.67527	3.03e-07
ATP11A	ATPase, class VI, type 11A	NM_015205	7970162	8.29903	8.29805	8.17514	8.16553	-1.00068	0.98302	-1.08967	0.0238892	-1.09695	0.0171597
ATP11AUN	ATP11A upstream neighbor	NM_207440	7970158	5.1764	5.08427	5.02135	5.1648	-1.06594	0.377891	-1.11346	0.154849	-1.00807	0.909352
ATP11B	ATPase, class VI, type 11B	NM_014616	8084173	9.4074	9.55081	9.47326	9.51394	1.10451	0.0245487	1.0467	0.240138	1.07664	0.0741727
ATP11C	ATPase, class VI, type 11C	NM_173694	8175492	9.57046	9.81474	9.10132	9.11833	1.1845	0.031719	-1.38428	0.00106692	-1.36805	0.00134099
ATP12A	ATPase, H+/K+ transporting, nongastric, alpha polypeptide	NM_001185085	7968062	5.88535	5.93234	5.99308	5.9911	1.0331	0.680386	1.07753	0.355866	1.07605	0.364308
ATP13A1	ATPase type 13A1	NM_020410	8035737	10.017	10.0606	10.0843	10.0513	1.03071	0.324308	1.04775	0.144018	1.02404	0.433399
ATP13A2	ATPase type 13A2	NM_022089	7912898	9.51251	9.67319	9.70862	9.78129	1.11781	0.00769867	1.1456	0.00257408	1.20479	0.000357801
ATP13A3	ATPase type 13A3	NM_024524	8092849	10.5461	10.5414	10.3095	10.2149	-1.00332	0.956478	-1.17828	0.0236731	-1.25809	0.00454357
ATP13A4	ATPase type 13A4	NM_032279	8092800	5.10984	5.06233	5.09509	5.19918	-1.03348	0.573351	-1.01027	0.859938	1.06388	0.301746
ATP13A5	ATPase type 13A5	NM_198505	8092769	5.18691	5.11315	5.14726	5.18966	-1.05245	0.61986	-1.02786	0.788563	1.00191	0.985099
ATP1A1	ATPase, Na+/K+ transporting, alpha 1 polypeptide	NM_000701	7904254	12.398	12.4936	12.5213	12.522	1.06852	0.00177413	1.08924	0.000352638	1.08978	0.000339183
ATP1A2	ATPase, Na+/K+ transporting, alpha 2 polypeptide	NM_000702	7906501	6.28253	6.1649	6.19695	6.26365	-1.08496	0.26299	-1.06112	0.406588	-1.01318	0.851558
ATP1A3	ATPase, Na+/K+ transporting, alpha 3 polypeptide	NM_152296	8037079	9.89017	9.79751	9.54255	9.51003	-1.06634	0.0357071	-1.27246	1.28e-05	-1.30147	6.58e-06
ATP1A4	ATPase, Na+/K+ transporting, alpha 4 polypeptide	NM_144699	7906527	5.23619	5.30678	5.14766	5.36266	1.05014	0.467259	-1.06329	0.366502	1.09162	0.208696
ATP1B1	ATPase, Na+/K+ transporting, beta 1 polypeptide	NM_001677	7907160	8.95405	8.93689	8.90578	8.83574	-1.01196	0.746359	-1.03402	0.373703	-1.08546	0.0497495
ATP1B2	ATPase, Na+/K+ transporting, beta 2 polypeptide	NM_001678	8004545	7.58366	7.73514	7.75209	7.75812	1.11071	0.225711	1.12383	0.182547	1.12854	0.169033
ATP1B3	ATPase, Na+/K+ transporting, beta 3 polypeptide	NM_001679	8083136	9.80399	10.122	10.1743	10.0898	1.24657	0.00795349	1.29265	0.00349104	1.21911	0.0134778
ATP1B4	ATPase, Na+/K+ transporting, beta 4 polypeptide	NM_001142447	8169687	5.86764	5.66037	5.72636	5.78291	-1.1545	0.0377577	-1.10288	0.128615	-1.06048	0.339284
ATP2A1	ATPase, Ca++ transporting, cardiac muscle, fast twitch 1	NM_004320	7994463	6.81692	6.77292	6.73162	6.6943	-1.03096	0.382035	-1.06091	0.110682	-1.08871	0.0327243
ATP2A2	ATPase, Ca++ transporting, cardiac muscle, slow twitch 2	NM_170665	7958644	11.6572	11.7978	11.7745	11.799	1.10235	0.000895562	1.08469	0.00268634	1.10324	0.000850255
ATP2A3	ATPase, Ca++ transporting, ubiquitous	NM_174954	8011516	7.38296	7.34198	7.48509	7.46136	-1.02881	0.586007	1.07336	0.195069	1.05585	0.309338
ATP2B1	ATPase, Ca++ transporting, plasma membrane 1	NM_001001323	7965359	9.65488	9.8916	9.86313	9.83124	1.17831	0.013697	1.15528	0.0244154	1.13003	0.0471763
ATP2B2	ATPase, Ca++ transporting, plasma membrane 2	NM_001001331	8085311	6.35092	6.47108	6.41674	6.39555	1.08685	0.114168	1.04668	0.359911	1.03142	0.528633
ATP2B3	ATPase, Ca++ transporting, plasma membrane 3	NM_021949	8170671	6.16471	6.14393	6.04017	6.10535	-1.01451	0.895695	-1.09016	0.440892	-1.042	0.709208
ATP2B4	ATPase, Ca++ transporting, plasma membrane 4	NM_001001396	7908940	9.11771	9.15591	8.95964	8.88998	1.02684	0.529622	-1.11579	0.0263213	-1.17099	0.00444289
ATP2C1	ATPase, Ca++ transporting, type 2C, member 1	NM_014382	8082607	8.8072	8.85744	8.85834	8.75025	1.03544	0.585267	1.03609	0.578689	-1.04026	0.537374
ATP2C2	ATPase, Ca++ transporting, type 2C, member 2	NM_014861	7997593	5.93236	5.7706	5.77644	5.81209	-1.11865	0.267239	-1.11413	0.283584	-1.08693	0.401168
ATP4A	ATPase, H+/K+ exchanging, alpha polypeptide	NM_000704	8036110	6.30793	6.27923	6.24905	6.29265	-1.02009	0.722047	-1.04166	0.471313	-1.01065	0.849341
ATP4B	ATPase, H+/K+ exchanging, beta polypeptide	NM_000705	7972923	6.05395	5.98435	5.78499	6.07542	-1.04943	0.429382	-1.20494	0.012306	1.01499	0.803901
ATP5A1	ATP synthase, H+ transporting, mitochondrial F1 complex, alpha subunit 1, cardiac muscle	NM_001001937	8023063	10.6077	10.6028	10.61	10.5871	-1.00345	0.94489	1.0016	0.974354	-1.01441	0.77447
ATP5B	ATP synthase, H+ transporting, mitochondrial F1 complex, beta polypeptide	NM_001686	7964234	12.5037	12.5331	12.495	12.4367	1.02062	0.429158	-1.006	0.813334	-1.04753	0.0947684
ATP5C1	ATP synthase, H+ transporting, mitochondrial F1 complex, gamma polypeptide 1	NM_001001973	7926084	10.8337	10.7682	10.6919	10.6968	-1.04641	0.332207	-1.10328	0.0557666	-1.09956	0.0628654
ATP5D	ATP synthase, H+ transporting, mitochondrial F1 complex, delta subunit	NM_001687	8024219	10.5312	10.4752	10.3803	10.4124	-1.03956	0.106539	-1.11022	0.00119408	-1.08582	0.004821
ATP5E	ATP synthase, H+ transporting, mitochondrial F1 complex, epsilon subunit	NM_001001977	8067288	8.86935	8.81618	8.88867	8.85314	-1.03754	0.649673	1.01348	0.868137	-1.0113	0.889175
ATP5EP2	ATP synthase, H+ transporting, mitochondrial F1 complex, epsilon subunit pseudogene 2	NR_002162	7968270	10.0156	9.96502	10.1123	10.0147	-1.0357	0.256838	1.06927	0.0480631	-1.00064	0.982674
ATP5F1	ATP synthase, H+ transporting, mitochondrial Fo complex, subunit B1	NM_001688	7903972	9.92115	9.87132	9.88571	9.86614	-1.03514	0.602985	-1.02487	0.71028	-1.03887	0.566559
ATP5G1	ATP synthase, H+ transporting, mitochondrial Fo complex, subunit C1 (subunit 9)	NM_005175	8008132	11.905	11.9012	11.3858	11.4549	-1.00259	0.933838	-1.43315	2.24e-06	-1.36612	6.59e-06
ATP5G2	ATP synthase, H+ transporting, mitochondrial Fo complex, subunit C2 (subunit 9)	NM_005176	7963713	11.0202	10.8948	10.8354	10.8659	-1.0908	0.0219963	-1.13671	0.00308372	-1.11288	0.00822301
ATP5G3	ATP synthase, H+ transporting, mitochondrial Fo complex, subunit C3 (subunit 9)	NM_001689	8056930	8.98685	9.0353	8.90108	8.92762	1.03415	0.39713	-1.06125	0.151945	-1.04191	0.30599
ATP5H	ATP synthase, H+ transporting, mitochondrial Fo complex, subunit d	NM_006356	8018288	9.24293	9.13503	9.33848	9.2989	-1.07766	0.287298	1.06848	0.342301	1.03956	0.570625
ATP5I	ATP synthase, H+ transporting, mitochondrial Fo complex, subunit E	NM_007100	8098762	10.0671	10.0278	9.95796	9.97046	-1.02762	0.325574	-1.07857	0.019672	-1.06926	0.0329157
ATP5J	ATP synthase, H+ transporting, mitochondrial Fo complex, subunit F6	NM_001003703	8069633	9.40183	9.33517	9.5859	9.34968	-1.04729	0.350501	1.13609	0.0255495	-1.03681	0.46034
ATP5J2	ATP synthase, H+ transporting, mitochondrial Fo complex, subunit F2	NM_004889	8141295	10.6101	10.6841	10.651	10.6809	1.05264	0.233662	1.02875	0.496909	1.0503	0.252818
ATP5J2P4	ATP synthase, H+ transporting, mitochondrial Fo complex, subunit F2 pseudogene 4	ENST00000437332	8009253	5.69758	5.67644	5.58802	5.76439	-1.01476	0.847573	-1.0789	0.333469	1.0474	0.547666
ATP5L	ATP synthase, H+ transporting, mitochondrial Fo complex, subunit G	NM_006476	7944216	10.279	10.3202	10.2594	10.2448	1.02897	0.684536	-1.01372	0.845664	-1.024	0.735335
ATP5L2	ATP synthase, H+ transporting, mitochondrial Fo complex, subunit G2	NM_001165877	8076493	6.38082	6.1241	6.19012	6.2235	-1.19476	0.0455335	-1.14132	0.116881	-1.11521	0.185141
ATP5O	ATP synthase, H+ transporting, mitochondrial F1 complex, O subunit	NM_001697	8070160	10.6366	10.5932	10.5704	10.5286	-1.03049	0.503742	-1.04697	0.315938	-1.07773	0.119176
ATP5S	ATP synthase, H+ transporting, mitochondrial Fo complex, subunit s (factor B)	NM_015684	7974257	7.91206	7.85381	7.86933	7.82246	-1.0412	0.454819	-1.03006	0.580375	-1.06407	0.261504
ATP5SL	ATP5S-like	NM_001167867	8037037	10.5388	10.4111	10.3738	10.2908	-1.0926	0.00568024	-1.1212	0.00129575	-1.18757	8.67e-05
ATP6AP1	ATPase, H+ transporting, lysosomal accessory protein 1	NM_001183	8170882	11.983	11.9821	11.9036	11.911	-1.00062	0.969988	-1.05663	0.00859023	-1.05117	0.013951
ATP6AP1L	ATPase, H+ transporting, lysosomal accessory protein 1-like	NM_001017971	8106722	7.17508	7.25022	7.06137	7.01785	1.05346	0.217505	-1.08201	0.0773421	-1.11515	0.0231564
ATP6AP2	ATPase, H+ transporting, lysosomal accessory protein 2	NM_005765	8166805	10.4784	10.4786	10.6408	10.501	1.00017	0.997492	1.1192	0.0578577	1.01583	0.765501
ATP6V0A1	ATPase, H+ transporting, lysosomal V0 subunit a1	NM_001130020	8007228	10.9595	11.0728	10.8638	10.7589	1.08168	0.05579	-1.0686	0.0955499	-1.14923	0.00417294
ATP6V0A2	ATPase, H+ transporting, lysosomal V0 subunit a2	NM_012463	7959657	9.64477	9.71885	9.73036	9.56478	1.05269	0.382014	1.06112	0.316334	-1.05701	0.347096
ATP6V0A4	ATPase, H+ transporting, lysosomal V0 subunit a4	NM_020632	8143221	5.95738	6.12026	5.9952	6.12354	1.11952	0.213037	1.02656	0.761414	1.12207	0.204836
ATP6V0B	ATPase, H+ transporting, lysosomal 21kDa, V0 subunit b	NM_004047	7900922	10.2303	10.2233	10.1719	10.0917	-1.00484	0.887369	-1.04133	0.255191	-1.10088	0.0196352
ATP6V0C	ATPase, H+ transporting, lysosomal 16kDa, V0 subunit c	NM_001694	7992646	10.9653	10.7783	10.9173	10.8464	-1.13845	0.0171617	-1.03389	0.463282	-1.0859	0.0933331
ATP6V0D1	ATPase, H+ transporting, lysosomal 38kDa, V0 subunit d1	NM_004691	8002041	11.4292	11.3448	11.389	11.3264	-1.06026	0.0920266	-1.02827	0.388598	-1.07392	0.0480133
ATP6V0D2	ATPase, H+ transporting, lysosomal 38kDa, V0 subunit d2	NM_152565	8147145	4.4005	4.33528	4.26147	4.33855	-1.04624	0.561405	-1.10116	0.232594	-1.04387	0.580834
ATP6V0E1	ATPase, H+ transporting, lysosomal 9kDa, V0 subunit e1	NM_003945	8110022	10.8569	10.7671	10.7398	10.7471	-1.06417	0.11256	-1.08451	0.0485536	-1.07905	0.0608673
ATP6V0E2	ATPase, H+ transporting V0 subunit e2	NM_145230	8137208	10.222	10.0245	9.98184	9.88436	-1.14676	0.0194918	-1.18115	0.00759907	-1.26372	0.00108043
ATP6V0E2	ATPase, H+ transporting V0 subunit e2	NM_145230	8143759	8.15517	8.25494	8.5233	8.27948	1.0716	0.479402	1.29067	0.0255597	1.08998	0.382368
ATP6V1A	ATPase, H+ transporting, lysosomal 70kDa, V1 subunit A	NM_001690	8081740	10.3726	10.3334	10.3568	10.2725	-1.02753	0.551374	-1.01098	0.80884	-1.07181	0.150978
ATP6V1B1	ATPase, H+ transporting, lysosomal 56/58kDa, V1 subunit B1	NM_001692	8042537	7.25224	7.21614	7.32721	7.38601	-1.02534	0.741696	1.05334	0.498636	1.09716	0.241603
ATP6V1B2	ATPase, H+ transporting, lysosomal 56/58kDa, V1 subunit B2	NM_001693	8144931	10.6049	10.6758	10.7976	10.6002	1.05039	0.102677	1.14292	0.00104431	-1.00324	0.906571
ATP6V1C1	ATPase, H+ transporting, lysosomal 42kDa, V1 subunit C1	NM_001695	8147724	10.3112	10.1886	10.2399	9.99263	-1.08866	0.230878	-1.05064	0.472411	-1.24708	0.00977892
ATP6V1D	ATPase, H+ transporting, lysosomal 34kDa, V1 subunit D	NM_015994	7979698	8.92597	8.79511	9.01334	8.84055	-1.09494	0.166412	1.06244	0.339112	-1.061	0.349435
ATP6V1E1	ATPase, H+ transporting, lysosomal 31kDa, V1 subunit E1	NM_001696	8074251	9.1631	9.12219	9.21069	9.10667	-1.02877	0.699907	1.03353	0.654536	-1.0399	0.596559
ATP6V1E2	ATPase, H+ transporting, lysosomal 31kDa, V1 subunit E2	NM_080653	8051989	6.47102	6.28987	6.44821	6.30728	-1.13379	0.0383242	-1.01594	0.763152	-1.12019	0.0555654
ATP6V1F	ATPase, H+ transporting, lysosomal 14kDa, V1 subunit F	NM_004231	8136039	11.7412	11.6659	11.6077	11.6251	-1.05358	0.0391451	-1.09693	0.00239411	-1.08381	0.00525451
ATP6V1G1	ATPase, H+ transporting, lysosomal 13kDa, V1 subunit G1	NM_004888	8157454	10.2753	10.1879	9.92178	10.0121	-1.06251	0.0401126	-1.2777	9.21e-06	-1.20014	7.89e-05
ATP6V1G2	ATPase, H+ transporting, lysosomal 13kDa, V1 subunit G2	NM_130463	8124942	7.04319	6.81381	6.69104	6.744	-1.17233	0.0521916	-1.27645	0.00810255	-1.23045	0.0178172
ATP6V1G2	ATPase, H+ transporting, lysosomal 13kDa, V1 subunit G2	NM_130463	8179762	7.10261	6.84739	6.71507	6.76954	-1.19352	0.0567409	-1.30817	0.00966299	-1.25969	0.0197809
ATP6V1G2	ATPase, H+ transporting, lysosomal 13kDa, V1 subunit G2	NM_130463	8178508	7.11964	6.91836	6.76444	6.79344	-1.14972	0.0867834	-1.27916	0.00877335	-1.25371	0.0133396
ATP6V1G3	ATPase, H+ transporting, lysosomal 13kDa, V1 subunit G3	NM_133326	7923164	4.66976	4.66585	4.61235	4.66009	-1.00271	0.969816	-1.0406	0.582351	-1.00673	0.925432
ATP6V1H	ATPase, H+ transporting, lysosomal 50/57kDa, V1 subunit H	NM_015941	8150797	8.34923	8.28185	8.06032	8.09625	-1.04781	0.244176	-1.22171	0.000653569	-1.19167	0.00150226
ATP7A	ATPase, Cu++ transporting, alpha polypeptide	NM_000052	8168472	8.33347	8.56062	8.98294	9.27891	1.17052	0.00242943	1.5686	1.62e-06	1.92578	8.82e-08
ATP7B	ATPase, Cu++ transporting, beta polypeptide	NM_000053	7971731	7.99442	8.19273	8.12889	8.20082	1.14735	0.0143293	1.09769	0.0676172	1.15381	0.0118331
ATP8A1	ATPase, aminophospholipid transporter (APLT), class I, type 8A, member 1	NM_006095	8100026	7.31041	7.37309	7.40664	7.35533	1.0444	0.403891	1.06898	0.213079	1.03163	0.545255
ATP8A2	ATPase, aminophospholipid transporter, class I, type 8A, member 2	NM_016529	7968154	5.91519	5.80454	5.86866	5.93677	-1.07971	0.213223	-1.03278	0.585125	1.01507	0.798607
ATP8B1	ATPase, aminophospholipid transporter, class I, type 8B, member 1	NM_005603	8023497	6.01686	5.76893	5.83429	5.90614	-1.1875	0.0127732	-1.1349	0.0466634	-1.07977	0.191893
ATP8B1	ATPase, aminophospholipid transporter, class I, type 8B, member 1	NM_005603	8021365	8.76867	8.94592	9.08856	9.01391	1.13072	0.0336681	1.24823	0.00171161	1.18528	0.00760459
ATP8B2	ATPase, aminophospholipid transporter, class I, type 8B, member 2	NM_020452	7905754	9.65288	9.63857	9.69535	9.72646	-1.00997	0.747082	1.02988	0.350722	1.05233	0.12434
ATP8B3	ATPase, aminophospholipid transporter, class I, type 8B, member 3	NM_138813	8032312	7.37062	7.4285	7.28166	7.28547	1.04093	0.377444	-1.06361	0.188838	-1.0608	0.206459
ATP8B4	ATPase, class I, type 8B, member 4	NM_024837	7988644	5.12349	4.8799	4.96327	4.95354	-1.18393	0.0018378	-1.11746	0.0170036	-1.12501	0.0129021
ATP8B5P	ATPase, class I, type 8B, member 5, pseudogene	NR_003581	8155026	4.78119	4.85876	4.89905	4.81491	1.05524	0.385578	1.08512	0.20071	1.02365	0.700335
ATP9A	ATPase, class II, type 9A	NM_006045	8067055	8.61968	8.44129	8.68554	8.57074	-1.13162	0.00215658	1.04671	0.13951	-1.03451	0.25747
ATP9B	ATPase, class II, type 9B	NM_198531	8021832	7.68481	7.76607	7.59092	7.45558	1.05794	0.110506	-1.06724	0.0718856	-1.17221	0.000974985
ATPAF1	ATP synthase mitochondrial F1 complex assembly factor 1	NM_022745	7915870	8.81724	9.08104	9.44527	9.31405	1.20064	0.0229552	1.54545	0.000155541	1.41109	0.000740776
ATPAF2	ATP synthase mitochondrial F1 complex assembly factor 2	NM_145691	8013179	9.13188	9.18365	9.15744	9.16769	1.03654	0.349043	1.01787	0.636587	1.02513	0.510886
ATPIF1	ATPase inhibitory factor 1	NM_178191	7899424	9.20864	9.18095	9.25416	9.02024	-1.01938	0.654195	1.03206	0.466244	-1.1395	0.0132825
ATR	ataxia telangiectasia and Rad3 related	NM_001184	8091190	8.28745	8.40074	8.47985	8.33096	1.08169	0.173518	1.14266	0.0348606	1.03062	0.581903
ATRAID	all-trans retinoic acid-induced differentiation factor	NM_080592	8040831	10.6945	10.5702	10.7678	10.7114	-1.08996	0.0195507	1.05209	0.12448	1.01177	0.702725
ATRIP	ATR interacting protein	NM_130384	8079637	8.02354	7.99517	8.10936	8.0717	-1.01986	0.584249	1.06129	0.122931	1.03394	0.3616
ATRN	attractin	NM_139321	8060627	9.03332	9.20243	9.24533	9.18818	1.12436	0.000852852	1.1583	0.000191693	1.11331	0.00147373
ATRNL1	attractin-like 1	NM_207303	7930714	6.88575	6.94581	7.1564	7.066	1.04251	0.247586	1.20635	0.000498393	1.13308	0.00568066
ATRX	alpha thalassemia/mental retardation syndrome X-linked	NM_000489	8176276	8.31702	8.45001	8.40528	8.32613	1.09656	0.254818	1.06309	0.439134	1.00633	0.935149
ATRX	alpha thalassemia/mental retardation syndrome X-linked	NM_000489	8173673	8.45613	8.66031	8.67704	8.60368	1.15203	0.0926142	1.16547	0.0726914	1.10769	0.204966
ATXN1	ataxin 1	NM_000332	8124040	9.05221	9.10231	9.26564	9.15911	1.03534	0.344744	1.15945	0.00269683	1.07691	0.0645314
ATXN10	ataxin 10	NM_013236	8073799	10.6406	10.725	10.8721	10.8493	1.06027	0.203721	1.17411	0.00526741	1.15566	0.00906926
ATXN2	ataxin 2	NM_002973	7966397	10.6874	10.7769	10.869	10.8079	1.06402	0.115697	1.13412	0.00720549	1.08709	0.044948
ATXN2L	ataxin 2-like	NM_007245	7994386	10.0391	9.98787	9.93996	9.93799	-1.03618	0.261571	-1.07117	0.0476824	-1.07263	0.0443501
ATXN3	ataxin 3	NR_028459	7980940	8.3792	8.3496	8.72747	8.47316	-1.02073	0.775202	1.27303	0.00836881	1.06729	0.375828
ATXN3L	ataxin 3-like	NM_001135995	8171348	3.98906	3.9195	3.94747	3.97452	-1.0494	0.3898	-1.02925	0.601525	-1.01014	0.853933
ATXN7	ataxin 7	NM_000333	8080878	10.2889	10.1523	10.2673	10.1209	-1.09928	0.0240332	-1.01507	0.67248	-1.12348	0.0091423
ATXN7L1	ataxin 7-like 1	NM_152749	8142104	8.2007	8.20908	8.17409	8.22977	1.00583	0.885249	-1.01861	0.648833	1.02036	0.619172
ATXN7L1	ataxin 7-like 1	NM_020725	8142100	9.19127	9.39195	9.43508	9.39725	1.14924	0.00230232	1.18411	0.000694675	1.15347	0.00197333
ATXN7L1	ataxin 7-like 1	NM_020725	8142096	9.48322	9.56993	9.5508	9.58381	1.06195	0.180182	1.04796	0.285527	1.07221	0.126889
ATXN7L1	ataxin 7-like 1	NM_020725	8142087	8.10983	8.14935	8.14595	8.22064	1.02777	0.579979	1.02535	0.612399	1.07983	0.144533
ATXN7L1	ataxin 7-like 1	NM_020725	8142098	8.94699	9.097	9.18221	9.13483	1.10958	0.165858	1.17708	0.0438108	1.13906	0.0926527
ATXN7L1	ataxin 7-like 1	NM_020725	8142102	9.49332	9.62591	9.72534	9.68396	1.09626	0.12679	1.17448	0.0175514	1.14127	0.0399358
ATXN7L2	ataxin 7-like 2	NM_153340	7903676	7.94175	7.79176	7.79261	7.84893	-1.10956	0.0133896	-1.1089	0.0137581	-1.06645	0.0862384
ATXN7L3	ataxin 7-like 3	NM_020218	8015955	8.54985	8.53208	8.60581	8.53693	-1.0124	0.839644	1.03955	0.529001	-1.009	0.88294
ATXN7L3B	ataxin 7-like 3B	NM_001136262	7957242	9.78557	9.71848	9.86732	9.74259	-1.0476	0.496478	1.0583	0.410638	-1.03024	0.660288
AUH	AU RNA binding protein/enoyl-CoA hydratase	NM_001698	8162264	8.55964	8.52784	8.67126	8.47427	-1.02228	0.812809	1.08044	0.415181	-1.06096	0.529514
AUNIP	aurora kinase A and ninein interacting protein	NM_024037	7913852	9.05931	9.10023	9.11836	9.08026	1.02877	0.447386	1.04178	0.282241	1.01463	0.693266
AUP1	ancient ubiquitous protein 1	NM_181575	8053214	11.1951	11.2539	11.2894	11.2366	1.04161	0.0943618	1.0675	0.0160569	1.02913	0.218153
AURKA	aurora kinase A	NM_198433	8067167	9.85087	9.88882	9.94983	9.91674	1.02665	0.630651	1.071	0.228682	1.04671	0.410927
AURKAIP1	aurora kinase A interacting protein 1	NM_017900	8039923	9.23273	9.25903	9.01908	9.21741	1.01839	0.780101	-1.15962	0.046944	-1.01068	0.870535
AURKAIP1	aurora kinase A interacting protein 1	NM_017900	7911532	9.024	8.99416	8.81885	8.96063	-1.0209	0.729765	-1.15281	0.0393471	-1.0449	0.469204
AURKB	aurora kinase B	NM_004217	8012403	10.8432	10.6745	10.6223	10.7066	-1.12406	0.0018094	-1.16549	0.000325765	-1.09932	0.00599094
AURKC	aurora kinase C	NM_001015878	8031700	6.5408	6.56449	6.44544	6.53205	1.01655	0.389699	-1.06834	0.00638429	-1.00609	0.745401
AUTS2	autism susceptibility candidate 2	NM_015570	8133233	8.63554	8.81877	8.74873	8.66358	1.13542	0.0164556	1.08161	0.0987006	1.01963	0.655809
AVEN	apoptosis, caspase activation inhibitor	NM_020371	7987165	8.01174	8.15028	8.37763	8.32177	1.10079	0.0978557	1.28867	0.00112305	1.23973	0.0030254
AVIL	advillin	NM_006576	7964555	6.58292	6.5589	6.71047	6.5669	-1.01679	0.696953	1.09244	0.0644282	-1.01117	0.794483
AVIL	advillin	AK022448	7964575	6.07253	6.41526	6.17646	6.0612	1.26816	0.00111662	1.0747	0.171495	-1.00788	0.874031
AVL9	AVL9 homolog (S. cerevisiase)	NM_015060	8132188	8.19738	8.07636	8.54288	8.40305	-1.0875	0.163906	1.27059	0.00236269	1.15322	0.0313863
AVP	arginine vasopressin	NM_000490	8064575	6.94897	7.0453	6.84598	6.98759	1.06905	0.468749	-1.074	0.439675	1.02713	0.768228
AVPI1	arginine vasopressin-induced 1	NM_021732	7935521	8.66103	8.58871	8.5264	8.62351	-1.05141	0.149031	-1.09781	0.0178162	-1.02634	0.431584
AVPR1A	arginine vasopressin receptor 1A	NM_000706	7964660	5.45157	5.33493	5.34032	5.42117	-1.08421	0.29158	-1.08016	0.31295	-1.0213	0.776044
AVPR1B	arginine vasopressin receptor 1B	NM_000707	7909155	5.4028	5.37123	5.4978	5.50869	-1.02213	0.661558	1.06806	0.208683	1.07616	0.165984
AVPR2	arginine vasopressin receptor 2	NM_001146151	8170794	6.20588	6.04133	6.13021	6.23918	-1.12082	0.292194	-1.05385	0.618133	1.02335	0.825222
AWAT1	acyl-CoA wax alcohol acyltransferase 1	NM_001013579	8168107	5.95522	5.97334	5.83952	5.92326	1.01264	0.880302	-1.08349	0.350087	-1.0224	0.790925
AWAT2	acyl-CoA wax alcohol acyltransferase 2	NM_001002254	8173349	5.48569	5.53564	5.36168	5.38194	1.03523	0.638587	-1.08977	0.260145	-1.07457	0.340328
AXDND1	axonemal dynein light chain domain containing 1	NM_144696	7907719	4.55115	4.4498	4.45427	4.5634	-1.07278	0.273273	-1.06946	0.293434	1.00852	0.890515
AXIN1	axin 1	NM_003502	7998211	9.05309	8.98804	9.0298	9.04815	-1.04612	0.0463698	-1.01627	0.423786	-1.00343	0.862409
AXIN2	axin 2	NM_004655	8017718	7.13562	7.26151	7.05128	7.05717	1.09119	0.0108464	-1.0602	0.0579854	-1.05588	0.0737211
AXL	AXL receptor tyrosine kinase	NM_021913	8029006	6.79982	6.61961	6.5899	6.66379	-1.13305	0.0654261	-1.15662	0.0377962	-1.09888	0.145944
AZGP1	alpha-2-glycoprotein 1, zinc-binding	NM_001185	8141374	6.04946	5.68318	5.68425	5.90657	-1.28903	0.00156855	-1.28808	0.00159653	-1.10412	0.1049
AZI2	5-azacytidine induced 2	NM_022461	8085954	9.88356	9.86426	9.97488	9.85441	-1.01347	0.837132	1.06534	0.344518	-1.02042	0.756593
AZIN1	antizyme inhibitor 1	NM_015878	8152222	9.91224	10.2208	10.0363	10.0713	1.23851	0.00082466	1.0898	0.0700509	1.11656	0.0279642
AZU1	azurocidin 1	NM_001700	8024038	7.48589	7.34709	7.24948	7.38657	-1.10099	0.383919	-1.17806	0.155323	-1.07127	0.52833
B2M	beta-2-microglobulin	NM_004048	7983360	9.71081	9.80944	9.96206	9.92682	1.07075	0.107131	1.19024	0.0017041	1.16151	0.0040941
B3GALNT1	beta-1,3-N-acetylgalactosaminyltransferase 1 (globoside blood group)	NM_001038628	8091780	5.6158	5.62812	5.49004	5.7271	1.00858	0.861221	-1.09108	0.102579	1.0802	0.141539
B3GALNT2	beta-1,3-N-acetylgalactosaminyltransferase 2	NM_152490	7925229	9.6221	9.56445	9.75267	9.67306	-1.04077	0.256445	1.09473	0.024366	1.03595	0.311468
B3GALT1	UDP-Gal:betaGlcNAc beta 1,3-galactosyltransferase, polypeptide 1	NM_020981	8046078	7.55916	7.47787	7.89608	7.58302	-1.05796	0.657957	1.26305	0.093188	1.01668	0.895988
B3GALT2	UDP-Gal:betaGlcNAc beta 1,3-galactosyltransferase, polypeptide 2	NM_003783	7923034	4.17462	4.16588	4.07193	4.16011	-1.00608	0.921643	-1.07377	0.267159	-1.01011	0.870342
B3GALT4	UDP-Gal:betaGlcNAc beta 1,3-galactosyltransferase, polypeptide 4	NM_003782	8118655	7.45373	7.32931	7.30116	7.3187	-1.09007	0.11903	-1.11155	0.0647182	-1.09811	0.094773
B3GALT4	UDP-Gal:betaGlcNAc beta 1,3-galactosyltransferase, polypeptide 4	NM_003782	8178264	7.45373	7.32931	7.30116	7.3187	-1.09007	0.11903	-1.11155	0.0647182	-1.09811	0.094773
B3GALT4	UDP-Gal:betaGlcNAc beta 1,3-galactosyltransferase, polypeptide 4	NM_003782	8179555	7.19988	7.02935	7.02502	7.05292	-1.12547	0.102437	-1.12885	0.0953266	-1.10724	0.150713
B3GALT5	UDP-Gal:betaGlcNAc beta 1,3-galactosyltransferase, polypeptide 5	NM_033171	8068633	5.45777	5.13652	4.98518	5.15995	-1.24941	0.022712	-1.3876	0.00325624	-1.22929	0.0311993
B3GALT6	UDP-Gal:betaGal beta 1,3-galactosyltransferase polypeptide 6	NM_080605	7896878	8.88744	8.64114	8.68894	8.75304	-1.18616	0.0400665	-1.1475	0.0839756	-1.09764	0.218369
B3GALTL	beta 1,3-galactosyltransferase-like	NM_194318	7968370	8.2463	8.42415	8.6141	8.42717	1.1312	0.0666379	1.29039	0.00232423	1.13357	0.0630049
B3GAT1	beta-1,3-glucuronyltransferase 1 (glucuronosyltransferase P)	NM_054025	7952884	6.4912	6.27368	6.1428	6.34012	-1.16273	0.0503274	-1.27314	0.00615758	-1.1104	0.148542
B3GAT2	beta-1,3-glucuronyltransferase 2 (glucuronosyltransferase S)	NM_080742	8127484	7.6907	7.67665	7.52521	7.63068	-1.00979	0.82347	-1.12155	0.0264599	-1.04248	0.353651
B3GAT3	beta-1,3-glucuronyltransferase 3 (glucuronosyltransferase I)	NM_012200	7948741	8.90771	8.94271	8.80272	8.79136	1.02456	0.696654	-1.07549	0.259913	-1.08399	0.215917
B3GNT1	UDP-GlcNAc:betaGal beta-1,3-N-acetylglucosaminyltransferase 1	NM_006876	7949615	9.12829	9.04937	9.05512	9.0623	-1.05622	0.224014	-1.05203	0.256477	-1.0468	0.302492
B3GNT2	UDP-GlcNAc:betaGal beta-1,3-N-acetylglucosaminyltransferase 2	NM_006577	8042211	6.37042	6.51568	6.51225	6.62263	1.10593	0.412623	1.1033	0.423279	1.19103	0.171866
B3GNT3	UDP-GlcNAc:betaGal beta-1,3-N-acetylglucosaminyltransferase 3	NM_014256	8026861	6.51883	6.47749	6.19591	6.358	-1.02907	0.815062	-1.25086	0.0957007	-1.11793	0.374542
B3GNT4	UDP-GlcNAc:betaGal beta-1,3-N-acetylglucosaminyltransferase 4	NM_030765	7959402	8.29865	8.26531	8.11708	8.38708	-1.02338	0.506319	-1.13412	0.00531915	1.06321	0.102201
B3GNT5	UDP-GlcNAc:betaGal beta-1,3-N-acetylglucosaminyltransferase 5	NM_032047	8084206	7.14542	7.11238	7.31977	7.32484	-1.02316	0.792316	1.12846	0.188624	1.13244	0.177414
B3GNT6	UDP-GlcNAc:betaGal beta-1,3-N-acetylglucosaminyltransferase 6 (core 3 synthase)	NM_138706	7942693	6.45535	6.91263	6.5661	6.47307	1.37295	0.00227655	1.07979	0.317328	1.01236	0.868762
B3GNT7	UDP-GlcNAc:betaGal beta-1,3-N-acetylglucosaminyltransferase 7	NM_145236	8049075	7.61517	7.51619	7.47142	7.51305	-1.07102	0.327662	-1.10478	0.16847	-1.07335	0.313492
B3GNT8	UDP-GlcNAc:betaGal beta-1,3-N-acetylglucosaminyltransferase 8	NM_198540	8037032	6.118	5.89335	6.08023	6.024	-1.16849	0.0713049	-1.02653	0.735786	-1.06733	0.409828
B3GNT9	UDP-GlcNAc:betaGal beta-1,3-N-acetylglucosaminyltransferase 9	NM_033309	8001932	6.90563	6.90448	6.82708	6.86239	-1.00079	0.992493	-1.05595	0.524048	-1.03042	0.723345
B3GNTL1	UDP-GlcNAc:betaGal beta-1,3-N-acetylglucosaminyltransferase-like 1	AK126018	8019559	6.97541	7.03014	6.93236	7.03668	1.03866	0.396805	-1.03029	0.501353	1.04338	0.345593
B3GNTL1	UDP-GlcNAc:betaGal beta-1,3-N-acetylglucosaminyltransferase-like 1	NM_001009905	8019545	7.0876	7.15313	6.91151	6.94829	1.04647	0.579949	-1.12982	0.159743	-1.10138	0.25499
B4GALNT1	beta-1,4-N-acetyl-galactosaminyl transferase 1	NM_001478	7964484	8.88832	8.66866	8.55151	8.56661	-1.16446	0.00103377	-1.26296	5.8e-05	-1.24981	8.04e-05
B4GALNT2	beta-1,4-N-acetyl-galactosaminyl transferase 2	NM_153446	8008172	5.98999	5.92466	5.70324	5.99092	-1.04632	0.546993	-1.21989	0.0246658	1.00064	0.993077
B4GALNT3	beta-1,4-N-acetyl-galactosaminyl transferase 3	NM_173593	7952927	8.50946	8.59651	8.60305	8.63484	1.0622	0.128759	1.06702	0.106088	1.0908	0.0405919
B4GALNT4	beta-1,4-N-acetyl-galactosaminyl transferase 4	NM_178537	7937341	7.33731	7.22031	7.00006	7.0917	-1.08448	0.25769	-1.26335	0.00793141	-1.1856	0.0337436
B4GALT1	UDP-Gal:betaGlcNAc beta 1,4- galactosyltransferase, polypeptide 1	NM_001497	8160637	8.60137	8.86919	8.71172	8.78611	1.20399	0.000978597	1.07949	0.0706315	1.13662	0.00820441
B4GALT2	UDP-Gal:betaGlcNAc beta 1,4- galactosyltransferase, polypeptide 2	NM_003780	7900931	10.1216	10.1872	10.2766	10.3999	1.04653	0.231934	1.11338	0.015709	1.21271	0.000583864
B4GALT3	UDP-Gal:betaGlcNAc beta 1,4- galactosyltransferase, polypeptide 3	NM_003779	7921806	10.3115	10.3442	10.3859	10.4083	1.02289	0.35555	1.0529	0.0560284	1.06939	0.0197065
B4GALT4	UDP-Gal:betaGlcNAc beta 1,4- galactosyltransferase, polypeptide 4	NM_212543	8089743	6.77171	6.89497	6.91769	6.79405	1.08919	0.301198	1.10649	0.226882	1.0156	0.846242
B4GALT5	UDP-Gal:betaGlcNAc beta 1,4- galactosyltransferase, polypeptide 5	NM_004776	8066939	11.3999	11.2704	11.0471	11.1227	-1.09387	0.000368478	-1.27699	2.3e-07	-1.21182	1.48e-06
B4GALT6	UDP-Gal:betaGlcNAc beta 1,4- galactosyltransferase, polypeptide 6	NM_004775	8022747	9.23418	8.84154	8.98477	8.77453	-1.3128	0.0123462	-1.18872	0.0754756	-1.37521	0.00552297
B4GALT7	xylosylprotein beta 1,4-galactosyltransferase, polypeptide 7	NM_007255	8110399	9.0701	9.07176	9.04554	9.1234	1.00115	0.955402	-1.01717	0.418556	1.03763	0.101415
B9D1	B9 protein domain 1	NM_015681	8013331	8.40038	8.34328	8.2301	8.36032	-1.04038	0.559307	-1.12528	0.106821	-1.02816	0.680378
B9D2	B9 protein domain 2	NM_030578	8037018	7.69093	7.53187	7.50009	7.59795	-1.11656	0.0620155	-1.14143	0.0315653	-1.06657	0.240712
BAALC	brain and acute leukemia, cytoplasmic	NM_024812	8147756	6.46478	6.30892	6.45925	6.41069	-1.11409	0.0732823	-1.00384	0.943557	-1.0382	0.494879
BAALCOS	BAALC opposite strand	NR_027071	8152252	5.45783	5.52971	5.34775	5.46773	1.05108	0.504042	-1.07929	0.315239	1.00689	0.925607
BAAT	bile acid CoA: amino acid N-acyltransferase (glycine N-choloyltransferase)	NM_001701	8162870	5.70189	5.7775	5.6623	5.56426	1.05381	0.607735	-1.02782	0.786794	-1.1001	0.35935
BABAM1	BRISC and BRCA1 A complex member 1	NM_001033549	8026698	10.0507	9.94765	9.94078	9.93929	-1.07402	0.0878569	-1.07915	0.0718727	-1.08027	0.0687953
BACE1	beta-site APP-cleaving enzyme 1	NM_012104	7951910	8.78296	8.61082	8.80267	8.80078	-1.12672	0.0163326	1.01376	0.73763	1.01243	0.761841
BACE2	beta-site APP-cleaving enzyme 2	NM_012105	8068671	9.05838	9.15671	9.13231	9.1129	1.07053	0.0581403	1.05258	0.135237	1.03851	0.255423
BACH1	BTB and CNC homology 1, basic leucine zipper transcription factor 1	NR_027655	8068105	8.53493	8.58914	8.4826	8.36257	1.03829	0.495817	-1.03694	0.510404	-1.1269	0.0529798
BACH2	BTB and CNC homology 1, basic leucine zipper transcription factor 2	NM_021813	8128247	7.78803	7.74751	7.51504	7.62269	-1.02848	0.609976	-1.2083	0.00722607	-1.12143	0.0621983
BAD	BCL2-associated agonist of cell death	NM_004322	7949067	7.95541	7.90882	7.85419	7.84783	-1.03282	0.44284	-1.07268	0.117582	-1.07742	0.0993306
BAG1	BCL2-associated athanogene	NM_004323	8160647	8.26307	8.42388	8.11038	8.07557	1.11791	0.108309	-1.11164	0.124458	-1.13879	0.0681369
BAG2	BCL2-associated athanogene 2	NM_004282	8120402	10.1111	10.0482	10.0313	10.091	-1.04455	0.292244	-1.05688	0.190327	-1.01401	0.728266
BAG3	BCL2-associated athanogene 3	NM_004281	7930921	10.5369	10.5841	10.4298	10.5577	1.03324	0.304646	-1.07701	0.0376403	1.01455	0.641081
BAG4	BCL2-associated athanogene 4	NM_004874	8145914	9.19692	9.32823	9.3476	9.45588	1.09529	0.0328176	1.1101	0.0182539	1.19662	0.000952696
BAG5	BCL2-associated athanogene 5	NM_001015049	7981439	7.90929	7.88344	7.86749	7.87312	-1.01808	0.804048	-1.0294	0.689154	-1.02539	0.728952
BAG6	BCL2-associated athanogene 6	NM_004639	8124967	10.7244	10.6044	10.6395	10.6138	-1.08674	0.00284887	-1.06062	0.0171316	-1.07968	0.0045142
BAG6	BCL2-associated athanogene 6	NM_004639	8178526	10.8907	10.7591	10.8056	10.7712	-1.09552	0.00182302	-1.06079	0.0182246	-1.08636	0.0032061
BAG6	BCL2-associated athanogene 6	NM_004639	8179782	10.8907	10.7591	10.8056	10.7712	-1.09552	0.00182302	-1.06079	0.0182246	-1.08636	0.0032061
BAGE	B melanoma antigen	NM_001187.1	8180350	8.78387	8.8879	8.79059	8.78364	1.07477	0.310567	1.00467	0.945938	-1.00016	0.998163
BAGE2	B melanoma antigen family, member 2	NM_182482	8069487	4.89569	4.91183	5.00315	5.05609	1.01125	0.905875	1.07733	0.439994	1.1176	0.259795
BAGE2	B melanoma antigen family, member 2	NM_182482.1	8180328	8.26427	8.43417	8.29753	8.22576	1.12498	0.00849331	1.02332	0.516679	-1.02705	0.454744
BAGE3	B melanoma antigen family, member 3	NM_182481.1	8180327	8.14914	8.32308	8.1756	8.09118	1.12813	0.0133792	1.01851	0.643547	-1.041	0.322974
BAGE4	B melanoma antigen family, member 4	NM_181704.1	8180326	8.36572	8.51748	8.3769	8.32138	1.11092	0.00942924	1.00778	0.808862	-1.03121	0.350253
BAGE5	B melanoma antigen family, member 5	NM_182484.1	8180325	8.16884	8.31662	8.16316	8.12059	1.10786	0.0131204	-1.00395	0.905782	-1.03401	0.33031
BAHCC1	BAH domain and coiled-coil containing 1	NM_001080519	8010590	7.81484	7.76093	7.65133	7.73704	-1.03807	0.539545	-1.12001	0.087836	-1.05541	0.382107
BAHD1	bromo adjacent homology domain containing 1	NM_014952	7982738	8.24411	8.40039	8.28611	8.28432	1.11441	0.0523345	1.02954	0.557614	1.02826	0.574141
BAI1	brain-specific angiogenesis inhibitor 1	NM_001702	8148517	7.56885	7.46642	7.30774	7.46776	-1.07358	0.195733	-1.1984	0.00699632	-1.07259	0.20103
BAI2	brain-specific angiogenesis inhibitor 2	NM_001703	7914433	8.2441	8.1415	7.93491	8.0258	-1.07371	0.181717	-1.23901	0.00226361	-1.16336	0.0144021
BAI3	brain-specific angiogenesis inhibitor 3	NM_001704	8120468	6.25855	6.49516	6.50249	6.51307	1.17822	0.0109259	1.18422	0.00938843	1.19294	0.00756003
BAIAP2	BAI1-associated protein 2	NM_006340	8010562	8.46412	8.30722	8.29256	8.2757	-1.11489	0.0175505	-1.12627	0.0115204	-1.13952	0.00717901
BAIAP2-AS1	BAIAP2 antisense RNA 1 (head to head)	NR_026857	8019083	7.66628	7.77968	7.52547	7.55097	1.08177	0.240476	-1.10252	0.154047	-1.08321	0.233318
BAIAP2L1	BAI1-associated protein 2-like 1	NM_018842	8141206	10.2421	10.3387	10.2801	10.2683	1.06923	0.0381507	1.0267	0.357697	1.01831	0.520452
BAIAP2L2	BAI1-associated protein 2-like 2	NM_025045	8076007	6.9425	6.97506	6.83631	7.07808	1.02283	0.726189	-1.07638	0.270733	1.09853	0.169354
BAIAP3	BAI1-associated protein 3	NM_003933	7992219	7.18597	7.18043	7.06638	7.05629	-1.00385	0.919197	-1.08642	0.0537196	-1.09405	0.0398884
BAK1	BCL2-antagonist/killer 1	NM_001188	8125766	9.97123	9.89468	9.74775	9.71682	-1.0545	0.170526	-1.16755	0.00229905	-1.19286	0.00104702
BAMBI	BMP and activin membrane-bound inhibitor	NM_012342	7926875	8.7326	8.74062	8.71803	8.54865	1.00557	0.919511	-1.01015	0.854342	-1.136	0.0436573
BANF1	barrier to autointegration factor 1	NM_003860	7941501	9.46283	9.51285	9.49258	9.56594	1.03528	0.668263	1.02084	0.798027	1.07409	0.385989
BANF1	barrier to autointegration factor 1	NM_003860.2	8180260	11.723	11.824	11.9	11.8815	1.07251	0.00532949	1.13056	0.00016243	1.11613	0.00034387
BANF2	barrier to autointegration factor 2	NM_178477	8061122	6.00168	5.80653	5.67857	5.69766	-1.14484	0.0727136	-1.25102	0.00908547	-1.23457	0.0122758
BANK1	B-cell scaffold protein with ankyrin repeats 1	NM_017935	8096617	4.6593	4.54407	4.48841	4.61413	-1.08314	0.136591	-1.12574	0.0396964	-1.0318	0.534794
BANP	BTG3 associated nuclear protein	NM_079837	7997755	8.26686	8.2525	8.21293	8.21924	-1.01	0.885946	-1.03809	0.593369	-1.03356	0.636604
BAP1	BRCA1 associated protein-1 (ubiquitin carboxy-terminal hydrolase)	NM_004656	8087885	10.6912	10.6057	10.6625	10.6628	-1.06107	0.0250845	-1.02013	0.382345	-1.0199	0.387572
BARD1	BRCA1 associated RING domain 1	NM_000465	8058695	8.99631	9.08607	8.98577	8.95581	1.06419	0.184656	-1.00733	0.868906	-1.02847	0.530776
BARHL1	BarH-like homeobox 1	NM_020064	8158912	6.25958	6.20407	6.11479	6.36406	-1.03923	0.73106	-1.10557	0.380324	1.07511	0.521744
BARHL2	BarH-like homeobox 2	NM_020063	7917599	8.48134	8.30381	8.207	8.19556	-1.13094	0.00764449	-1.20944	0.000596488	-1.21907	0.000457014
BARX1	BARX homeobox 1	NM_021570	8162472	9.10441	8.89615	8.70605	8.95302	-1.1553	0.0329666	-1.31801	0.00116129	-1.11065	0.0983205
BARX2	BARX homeobox 2	NM_003658	7945162	8.15309	8.21984	7.9958	8.07779	1.04735	0.224778	-1.11519	0.0146636	-1.05358	0.176049
BASP1	brain abundant, membrane attached signal protein 1	NM_006317	8104601	7.76127	7.86343	7.62535	7.88226	1.07338	0.298824	-1.09879	0.17765	1.08748	0.224692
BATF	basic leucine zipper transcription factor, ATF-like	NM_006399	7975793	6.4815	6.41837	6.31343	6.48814	-1.04473	0.610646	-1.12355	0.196101	1.00462	0.95687
BATF2	basic leucine zipper transcription factor, ATF-like 2	NM_138456	7949340	7.26135	7.24028	7.2558	7.29514	-1.01472	0.851112	-1.00386	0.960517	1.02369	0.763915
BATF3	basic leucine zipper transcription factor, ATF-like 3	NM_018664	7924166	7.90844	7.85579	7.82541	7.90139	-1.03717	0.427037	-1.05924	0.223525	-1.0049	0.913558
BAX	BCL2-associated X protein	NR_027882	8030158	9.73438	9.75482	9.7884	9.84113	1.01427	0.568653	1.03815	0.1549	1.0768	0.0145832
BAZ1A	bromodomain adjacent to zinc finger domain, 1A	NM_013448	7978595	10.9585	10.9478	11.1057	10.9853	-1.00749	0.813048	1.10738	0.0102005	1.01869	0.560908
BAZ1B	bromodomain adjacent to zinc finger domain, 1B	NM_032408	8140037	10.3831	10.295	10.2035	10.2227	-1.06293	0.0746448	-1.13254	0.00308763	-1.11755	0.00578122
BAZ2A	bromodomain adjacent to zinc finger domain, 2A	NM_013449	7964203	10.5094	10.6592	10.5638	10.5939	1.10938	0.00109427	1.03839	0.10895	1.06033	0.0230474
BAZ2B	bromodomain adjacent to zinc finger domain, 2B	NM_013450	8056060	7.78745	7.88055	8.0939	7.84423	1.06666	0.0843385	1.23666	0.000191114	1.04014	0.263875
BBC3	BCL2 binding component 3	NM_001127240	8037872	8.1608	8.21639	8.02918	8.16994	1.03929	0.359199	-1.09552	0.0502431	1.00635	0.876929
BBOX1	butyrobetaine (gamma), 2-oxoglutarate dioxygenase (gamma-butyrobetaine hydroxylase) 1	NM_003986	7939056	4.55643	4.49359	4.47388	4.61955	-1.04452	0.373348	-1.05888	0.250636	1.04473	0.371289
BBS1	Bardet-Biedl syndrome 1	NM_024649	7941639	8.87815	9.04486	8.75783	8.8251	1.1225	0.0328346	-1.08698	0.100093	-1.03746	0.436162
BBS10	Bardet-Biedl syndrome 10	NM_024685	7965060	9.10853	8.93575	9.4352	9.24852	-1.12723	0.0490034	1.25411	0.00233526	1.1019	0.0970755
BBS12	Bardet-Biedl syndrome 12	NM_001178007	8097252	6.8274	6.9692	6.98628	7.01697	1.10328	0.273152	1.11642	0.22387	1.14043	0.154347
BBS2	Bardet-Biedl syndrome 2	NM_031885	8001507	8.77435	8.85278	8.96157	8.97168	1.05587	0.171775	1.13856	0.00715837	1.14657	0.00541608
BBS4	Bardet-Biedl syndrome 4	NM_033028	7984686	8.60299	8.73009	8.78942	8.77894	1.09209	0.179209	1.13795	0.0628521	1.12971	0.0759141
BBS5	Bardet-Biedl syndrome 5	NM_152384	8046147	7.64688	7.79604	7.79403	7.63169	1.10893	0.290708	1.10738	0.29681	-1.01059	0.911119
BBS7	Bardet-Biedl syndrome 7	NM_176824	8102655	9.46901	9.48858	9.51416	9.46468	1.01366	0.842751	1.03179	0.649009	-1.00301	0.964902
BBS9	Bardet-Biedl syndrome 9	NM_198428	8132218	8.01247	8.2153	8.35513	8.19427	1.15096	0.0446892	1.26809	0.00385615	1.1343	0.065653
BBX	bobby sox homolog (Drosophila)	NM_001142568	8081465	9.81736	9.6684	9.56363	9.42392	-1.10876	0.0328921	-1.19228	0.00233141	-1.31352	0.000137775
BCAM	basal cell adhesion molecule (Lutheran blood group)	NM_005581	8029489	7.17802	7.15993	7.38956	7.35635	-1.01262	0.835948	1.15792	0.0369048	1.13157	0.0680823
BCAN	brevican	NM_021948	7906205	6.7446	6.63077	6.56797	6.7275	-1.08209	0.220935	-1.13024	0.0733388	-1.01192	0.846937
BCAP29	B-cell receptor-associated protein 29	NM_001008405	8135422	9.02616	8.8577	8.62196	8.48148	-1.12386	0.102856	-1.32335	0.00223326	-1.45869	0.000340811
BCAP31	B-cell receptor-associated protein 31	NM_001139457	8175835	11.1089	11.1282	10.9918	10.9981	1.0134	0.733765	-1.08461	0.0639218	-1.07985	0.0766111
BCAR1	breast cancer anti-estrogen resistance 1	NM_001170717	8002854	8.24524	8.19856	8.15923	8.16792	-1.03288	0.191039	-1.06143	0.0300739	-1.05505	0.0455207
BCAR3	breast cancer anti-estrogen resistance 3	NM_003567	7917754	6.96758	6.81472	6.87727	6.8846	-1.11177	0.0423345	-1.0646	0.191873	-1.0592	0.226685
BCAS1	breast carcinoma amplified sequence 1	NM_003657	8067125	5.99846	6.07955	5.99066	5.94639	1.05782	0.376244	-1.00542	0.930452	-1.03675	0.564122
BCAS2	breast carcinoma amplified sequence 2	NM_005872	7918759	10.147	10.2718	10.3143	10.2191	1.0903	0.248815	1.12289	0.133995	1.05121	0.49292
BCAS3	breast carcinoma amplified sequence 3	NM_001099432	8008933	9.44362	9.47433	9.47251	9.41815	1.02151	0.483401	1.02023	0.508921	-1.01781	0.559177
BCAS4	breast carcinoma amplified sequence 4	NM_017843	8063417	8.58732	8.35239	8.37974	8.46966	-1.17685	0.0803642	-1.15475	0.115	-1.08498	0.345562
BCAT1	branched chain amino-acid transaminase 1, cytosolic	NM_001178094	7961829	9.41415	9.4502	8.88738	9.01035	1.0253	0.459501	-1.4407	3.26e-06	-1.32299	2.37e-05
BCAT2	branched chain amino-acid transaminase 2, mitochondrial	NM_001190	8038202	9.59555	9.7454	9.70992	9.83823	1.10945	0.0122996	1.0825	0.0396192	1.18319	0.000812887
BCCIP	BRCA2 and CDKN1A interacting protein	NM_016567	7931268	9.39216	9.63912	9.68497	9.6222	1.18671	0.0302489	1.22502	0.0143059	1.17287	0.0400376
BCDIN3D	BCDIN3 domain containing	NM_181708	7963139	7.6887	7.61663	7.87617	7.86362	-1.05123	0.179554	1.13876	0.00504861	1.1289	0.00729855
BCHE	butyrylcholinesterase	NM_000055	8091867	4.33469	4.73725	4.82546	4.9849	1.32185	0.00590061	1.40519	0.00192186	1.56939	0.000322335
BCKDHA	branched chain keto acid dehydrogenase E1, alpha polypeptide	NM_000709	8029065	9.69588	9.64608	9.68576	9.66318	-1.03512	0.379564	-1.00704	0.854736	-1.02292	0.558378
BCKDHB	branched chain keto acid dehydrogenase E1, beta polypeptide	NM_183050	8120860	8.71986	8.83908	8.85807	8.73183	1.08615	0.0985234	1.10054	0.0621018	1.00833	0.855799
BCKDK	branched chain ketoacid dehydrogenase kinase	NM_001122957	7995040	9.69109	9.69496	9.8202	9.82228	1.00269	0.924955	1.09362	0.0118053	1.09519	0.0109215
BCL10	B-cell CLL/lymphoma 10	NM_003921	7917338	8.03669	8.04238	8.00065	8.0966	1.00395	0.927309	-1.0253	0.567437	1.0424	0.350621
BCL11A	B-cell CLL/lymphoma 11A (zinc finger protein)	NM_022893	8052399	9.07218	8.83943	8.70721	8.53831	-1.17508	0.00745739	-1.28786	0.00052592	-1.44781	3.81e-05
BCL11B	B-cell CLL/lymphoma 11B (zinc finger protein)	NM_138576	7981242	6.86396	6.73824	6.47549	6.63306	-1.09105	0.379809	-1.309	0.0207611	-1.17357	0.126174
BCL2	B-cell CLL/lymphoma 2	NM_000633	8023646	7.12676	7.03874	7.1207	6.93128	-1.06291	0.295027	-1.00421	0.940345	-1.14511	0.0376214
BCL2A1	BCL2-related protein A1	NM_001114735	7990818	5.30084	5.29465	5.41996	5.48791	-1.0043	0.956703	1.08608	0.312018	1.13845	0.128601
BCL2L1	BCL2-like 1	NM_138578	8065569	8.90599	9.02924	8.88907	8.91638	1.08919	0.00795063	-1.0118	0.642743	1.00723	0.774737
BCL2L10	BCL2-like 10 (apoptosis facilitator)	NM_020396	7988852	6.49113	6.43788	6.4882	6.55155	-1.0376	0.593211	-1.00203	0.976356	1.04277	0.545476
BCL2L11	BCL2-like 11 (apoptosis facilitator)	NM_138621	8044375	8.14134	8.34714	8.24586	8.22761	1.15333	0.00665212	1.07514	0.102213	1.06162	0.166244
BCL2L12	BCL2-like 12 (proline rich)	NM_138639	8030429	9.13045	9.08233	9.10409	9.1041	-1.03392	0.38976	-1.01844	0.631761	-1.01844	0.631882
BCL2L13	BCL2-like 13 (apoptosis facilitator)	NM_015367	8071119	8.95887	8.92377	9.30232	9.24749	-1.02463	0.636994	1.26879	0.00135725	1.22147	0.00377273
BCL2L14	BCL2-like 14 (apoptosis facilitator)	NM_030766	7953993	5.65629	5.6976	5.62215	5.62453	1.02904	0.702972	-1.02395	0.752203	-1.02226	0.7689
BCL2L15	BCL2-like 15	NM_001010922	7918694	5.51519	5.45603	5.41391	5.40394	-1.04186	0.690467	-1.07273	0.499603	-1.08016	0.459703
BCL2L15	BCL2-like 15	NM_001029945.1	8180400	5.31471	5.14172	5.21199	5.17554	-1.12739	0.47712	-1.0738	0.669596	-1.10127	0.565109
BCL2L2	BCL2-like 2	NM_004050	7973377	8.23071	8.00597	8.00603	7.95558	-1.16857	0.000854915	-1.16852	0.000856383	-1.2101	0.000226123
BCL3	B-cell CLL/lymphoma 3	NM_005178	8029465	8.32711	8.20384	8.236	8.30028	-1.0892	0.130019	-1.06519	0.247601	-1.01877	0.722971
BCL6	B-cell CLL/lymphoma 6	NM_001706	8092691	7.69446	7.65678	7.75174	7.53165	-1.02647	0.495702	1.0405	0.309616	-1.11947	0.0150375
BCL6B	B-cell CLL/lymphoma 6, member B	NM_181844	8004255	8.50822	8.37198	8.23878	8.24394	-1.09904	0.0792808	-1.20534	0.00408972	-1.20104	0.00455061
BCL7A	B-cell CLL/lymphoma 7A	NM_020993	7959354	9.63441	9.66629	9.58434	9.58717	1.02235	0.303616	-1.03532	0.122547	-1.03329	0.142003
BCL7B	B-cell CLL/lymphoma 7B	NM_001707	8140061	10.646	10.7074	10.61	10.5624	1.04348	0.289437	-1.02523	0.525346	-1.05968	0.160962
BCL7C	B-cell CLL/lymphoma 7C	NM_004765	8000948	8.78643	8.89834	9.00362	9.07556	1.08066	0.02122	1.16247	0.000543283	1.22191	7.74e-05
BCL9	B-cell CLL/lymphoma 9	NM_004326	7904907	9.99392	10.147	10.1631	10.2646	1.11196	0.000800203	1.12446	0.000418175	1.20639	1.53e-05
BCL9L	B-cell CLL/lymphoma 9-like	NM_182557	7952116	8.24882	8.28762	8.12586	8.0723	1.02726	0.570466	-1.08897	0.0976813	-1.13016	0.0274377
BCLAF1	BCL2-associated transcription factor 1	NM_014739	8129773	11.9804	12.0712	11.9581	12.0002	1.06499	0.141445	-1.01556	0.699568	1.01382	0.731318
BCMO1	beta-carotene 15,15'-monooxygenase 1	NM_017429	7997401	5.35002	5.50803	5.2704	5.39484	1.11574	0.202956	-1.05674	0.504493	1.03155	0.70434
BCO2	beta-carotene oxygenase 2	NM_031938	7943867	5.31964	5.57425	5.47632	5.38078	1.19301	0.0136686	1.11472	0.0888471	1.04329	0.471578
BCOR	BCL6 corepressor	NM_001123385	8172088	10.4668	10.5602	10.5807	10.6282	1.0669	0.0076755	1.08211	0.00258945	1.11837	0.000287332
BCORL1	BCL6 corepressor-like 1	NM_021946	8169882	9.68234	9.72459	9.52844	9.5867	1.02972	0.27209	-1.11258	0.00262654	-1.06854	0.0283483
BCORP1	BCL6 corepressor pseudogene 1	NR_033732	8177229	4.93755	4.78767	5.07679	5.12513	-1.10948	0.607656	1.10132	0.633011	1.13885	0.522541
BCR	breakpoint cluster region	NM_004327	8074730	8.41966	8.22014	8.24333	8.2612	-1.14831	0.0183386	-1.13	0.0311386	-1.11609	0.047024
BCR	breakpoint cluster region	NM_004327	8071516	8.66556	8.52476	8.57663	8.60053	-1.10251	0.0345773	-1.06358	0.146968	-1.0461	0.274083
BCR	breakpoint cluster region	NM_004327	8071691	9.55719	9.55783	9.58799	9.58463	1.00044	0.992722	1.02157	0.661427	1.0192	0.696004
BCS1L	BC1 (ubiquinol-cytochrome c reductase) synthesis-like	NM_004328	8048370	10.3234	10.4273	10.5246	10.5439	1.07465	0.00394682	1.14965	5.49e-05	1.16517	2.83e-05
BDH1	3-hydroxybutyrate dehydrogenase, type 1	NM_203314	8093219	6.35439	6.40184	6.30013	6.33281	1.03344	0.635427	-1.03832	0.588569	-1.01507	0.828346
BDH2	3-hydroxybutyrate dehydrogenase, type 2	NM_020139	8102065	7.41951	7.30609	7.25903	7.02671	-1.08179	0.493522	-1.11766	0.339771	-1.31294	0.0378385
BDKRB1	bradykinin receptor B1	NM_000710	7976567	5.9626	6.05267	5.97721	6.16056	1.06442	0.63801	1.01018	0.938722	1.14707	0.313891
BDKRB2	bradykinin receptor B2	NM_000623	7976560	7.29782	7.08023	7.02974	7.11039	-1.16279	0.0347212	-1.2042	0.014034	-1.13873	0.0601299
BDNF	brain-derived neurotrophic factor	NM_170732	7947230	5.52519	5.31148	5.18238	5.23027	-1.15966	0.0534867	-1.26822	0.00668633	-1.22682	0.0141689
BDP1	B double prime 1, subunit of RNA polymerase III transcription initiation factor IIIB	NM_018429	8177560	9.78063	9.91316	9.88883	9.80767	1.09621	0.0802117	1.07788	0.140721	1.01892	0.693611
BDP1	B double prime 1, subunit of RNA polymerase III transcription initiation factor IIIB	NM_018429	8106025	9.64657	9.78008	9.7557	9.69326	1.09696	0.0737797	1.07858	0.131314	1.03289	0.49256
BEAN1	brain expressed, associated with NEDD4, 1	NM_001178020	7996281	7.2561	7.33851	7.18829	7.34386	1.05879	0.458643	-1.04813	0.539665	1.06272	0.431089
BECN1	beclin 1, autophagy related	NM_003766	8015715	8.78773	8.62967	8.9503	8.62069	-1.11579	0.0450922	1.11928	0.0405753	-1.12275	0.036546
BEGAIN	brain-enriched guanylate kinase-associated	NM_020836	7981309	6.48424	6.49064	6.34278	6.4692	1.00445	0.963315	-1.10302	0.324883	-1.01048	0.913957
BEND2	BEN domain containing 2	NM_153346	8171545	4.90971	4.79275	4.90428	4.83633	-1.08445	0.396524	-1.00377	0.967852	-1.05218	0.589514
BEND3	BEN domain containing 3	NM_001080450	8128620	8.47117	8.59878	8.67664	8.61359	1.09248	0.279874	1.15306	0.0989837	1.10375	0.231929
BEND4	BEN domain containing 4	NM_207406	8100015	8.52024	8.52527	8.41146	8.43776	1.0035	0.941754	-1.07831	0.142006	-1.05884	0.251841
BEND5	BEN domain containing 5	NM_024603	7915982	5.47637	5.40717	5.32596	5.30015	-1.04913	0.442002	-1.10988	0.116777	-1.12992	0.0733839
BEND6	BEN domain containing 6	NM_152731	8120362	6.17036	6.22782	6.19495	6.21692	1.04063	0.541982	1.01719	0.792125	1.0328	0.619739
BEND7	BEN domain containing 7	NM_152751	7932118	7.56149	7.66342	7.53502	7.79521	1.07321	0.260631	-1.01851	0.761334	1.17587	0.0240884
BEST1	bestrophin 1	NM_004183	7940582	6.8819	6.69068	6.38634	6.58504	-1.14172	0.0354042	-1.40986	0.000178496	-1.22847	0.00439569
BEST2	bestrophin 2	NM_017682	8026035	6.14083	6.07379	6.15395	6.051	-1.04756	0.578666	1.00914	0.912581	-1.06425	0.46031
BEST3	bestrophin 3	NM_032735	7964852	4.84115	4.7594	4.63162	4.80447	-1.0583	0.322821	-1.15631	0.0270545	-1.02575	0.648975
BEST4	bestrophin 4	NM_153274	7915598	6.61023	6.50283	6.42841	6.53376	-1.07729	0.322935	-1.13431	0.112398	-1.05444	0.474695
BET1	Bet1 golgi vesicular membrane trafficking protein	NM_005868	8141024	9.25006	9.14143	9.27984	9.18611	-1.07821	0.410991	1.02086	0.818024	-1.04532	0.623416
BET1L	Bet1 golgi vesicular membrane trafficking protein-like	NM_016526	7945349	8.46989	8.35278	8.30361	8.31477	-1.08456	0.105484	-1.12216	0.0320677	-1.11351	0.0420525
BEX1	brain expressed, X-linked 1	NM_018476	8174201	7.11595	7.14876	7.06864	7.1955	1.023	0.734542	-1.03334	0.626149	1.05669	0.419225
BEX2	brain expressed X-linked 2	NM_032621	8174239	8.43357	8.10838	7.89056	8.01813	-1.25283	0.0304614	-1.457	0.00234394	-1.33371	0.0100472
BEX4	brain expressed, X-linked 4	NM_001080425	8169009	9.73608	9.73744	9.549	9.61961	1.00095	0.988927	-1.13845	0.0850618	-1.08408	0.256112
BEX5	brain expressed, X-linked 5	NM_001012978	8174141	6.28751	6.21185	6.21287	6.45598	-1.05385	0.494184	-1.0531	0.499888	1.12386	0.149409
BFAR	bifunctional apoptosis regulator	NM_016561	7993341	10.363	10.5368	10.1861	10.3007	1.12806	0.0281885	-1.13045	0.0262061	-1.04412	0.366027
BFSP1	beaded filament structural protein 1, filensin	NM_001195	8065124	6.66132	6.81516	7.03442	7.00573	1.11253	0.201797	1.29513	0.00974751	1.26963	0.0143737
BFSP2	beaded filament structural protein 2, phakinin	NM_003571	8082774	5.46237	5.61117	5.34774	5.57443	1.10864	0.3133	-1.0827	0.43116	1.08077	0.441162
BGLAP	bone gamma-carboxyglutamate (gla) protein	NM_199173	7906140	7.37927	7.4769	7.2052	7.34752	1.07002	0.311101	-1.12824	0.0900277	-1.02225	0.734237
BGN	biglycan	NM_001711	8170648	6.95757	6.98959	6.87827	7.04606	1.02244	0.750075	-1.05651	0.437717	1.06326	0.388731
BHLHA15	basic helix-loop-helix family, member a15	NM_177455	8134452	7.73314	7.69954	7.72699	7.71764	-1.02356	0.487821	-1.00427	0.897431	-1.0108	0.745924
BHLHA9	basic helix-loop-helix family, member a9	NM_001164405	8003633	8.2165	8.22276	8.00181	8.16098	1.00435	0.956421	-1.16045	0.0891813	-1.03923	0.630483
BHLHB9	basic helix-loop-helix domain containing, class B, 9	NM_001142524	8168984	8.3538	8.11786	8.3059	8.14891	-1.17768	0.0104575	-1.03376	0.518638	-1.1526	0.0202719
BHLHE22	basic helix-loop-helix family, member e22	NM_152414	8146645	6.60335	6.62103	6.54866	6.62399	1.01233	0.63483	-1.03864	0.165243	1.01441	0.580268
BHLHE23	basic helix-loop-helix family, member e23	NM_080606	8067585	8.85522	8.64193	8.56541	8.72121	-1.15933	0.0411879	-1.22248	0.0108255	-1.09734	0.165314
BHLHE40	basic helix-loop-helix family, member e40	NM_003670	8077441	8.4911	8.51688	8.55595	8.52326	1.01803	0.8162	1.04598	0.562447	1.02254	0.772116
BHLHE41	basic helix-loop-helix family, member e41	NM_030762	7961891	7.66669	7.49724	7.97395	7.64883	-1.12462	0.240249	1.23736	0.0504335	-1.01245	0.896954
BHMT	betaine--homocysteine S-methyltransferase	NM_001713	8106504	5.41156	5.39048	5.36078	5.37716	-1.01472	0.776665	-1.03582	0.499667	-1.02413	0.644838
BHMT2	betaine--homocysteine S-methyltransferase 2	NM_017614	8106494	7.04641	7.06236	7.02784	7.0947	1.01112	0.800649	-1.01295	0.76905	1.03404	0.452245
BICC1	BicC family RNA binding protein 1	NM_001080512	7927681	7.95337	7.5317	8.12301	7.62896	-1.33948	9e-05	1.12478	0.0196558	-1.25215	0.000534222
BICD1	bicaudal D homolog 1 (Drosophila)	NM_001714	7954717	7.94349	8.01467	8.01775	8.05628	1.05057	0.23229	1.05282	0.214475	1.08131	0.0747425
BICD2	bicaudal D homolog 2 (Drosophila)	NM_001003800	8162438	8.55423	8.5251	8.3456	8.39575	-1.0204	0.602915	-1.15559	0.00468437	-1.11611	0.0185337
BID	BH3 interacting domain death agonist	NM_197966	8074261	9.15204	9.17509	9.19966	9.22482	1.0161	0.713098	1.03356	0.453774	1.05174	0.263293
BIK	BCL2-interacting killer (apoptosis-inducing)	NM_001197	8073605	6.72148	6.69034	6.73872	6.80266	-1.02182	0.717323	1.01202	0.840636	1.05789	0.356682
BIN1	bridging integrator 1	NM_139343	8054945	8.30805	8.14984	8.17351	8.24283	-1.11591	0.161179	-1.09775	0.225595	-1.04625	0.54224
BIN2	bridging integrator 2	NM_016293	7963289	5.18627	5.15493	5.08132	5.10035	-1.02196	0.733781	-1.07546	0.272113	-1.06136	0.362542
BIN3	bridging integrator 3	NM_018688	8149707	7.59712	7.58875	7.62527	7.53932	-1.00582	0.941123	1.01971	0.80406	-1.04088	0.612855
BIN3-IT1	BIN3 intronic transcript 1 (non-protein coding)	NR_027715	8149718	6.3762	6.43003	6.54591	6.3064	1.03802	0.711451	1.12483	0.261374	-1.04957	0.632532
BIRC2	baculoviral IAP repeat containing 2	NM_001166	7943424	8.62327	8.5367	8.68261	8.64899	-1.06184	0.0840729	1.04199	0.213401	1.01799	0.574043
BIRC3	baculoviral IAP repeat containing 3	NM_001165	7943413	4.97142	5.11269	4.95037	4.9098	1.10288	0.193285	-1.0147	0.837692	-1.04364	0.552807
BIRC5	baculoviral IAP repeat containing 5	NM_001168	8010260	9.16028	9.03706	9.11838	9.06308	-1.08916	0.0510857	-1.02947	0.458121	-1.0697	0.108172
BIRC5	baculoviral IAP repeat containing 5	NM_001168	8018860	5.956	5.97296	5.9845	5.87638	1.01182	0.875276	1.01995	0.79226	-1.05675	0.46851
BIRC6	baculoviral IAP repeat containing 6	NM_016252	8041283	9.84451	9.97435	10.0579	9.92777	1.09417	0.0355979	1.15939	0.00322062	1.05941	0.144212
BIRC7	baculoviral IAP repeat containing 7	NM_139317	8064031	6.95293	6.77563	6.65395	6.82487	-1.13077	0.14282	-1.23027	0.0254411	-1.09282	0.274267
BIRC8	baculoviral IAP repeat containing 8	NM_033341	8039078	5.43184	5.48298	5.27807	5.37746	1.03608	0.80456	-1.11248	0.463893	-1.03841	0.792497
BIVM	basic, immunoglobulin-like variable motif containing	NM_017693	7969916	7.76459	7.88195	7.99512	7.86871	1.08475	0.120452	1.17327	0.00917497	1.07483	0.161724
BIVM	basic, immunoglobulin-like variable motif containing	AK126520	7969933	7.12536	6.96186	7.25554	7.01589	-1.12001	0.443237	1.09443	0.538733	-1.07883	0.60389
BLCAP	bladder cancer associated protein	NM_006698	8066195	11.4089	11.4402	11.3783	11.3942	1.02191	0.309552	-1.02147	0.318682	-1.01025	0.623515
BLID	BH3-like motif containing, cell death inducer	NM_001001786	7952309	4.53041	4.44098	4.38	4.71049	-1.06395	0.361702	-1.10989	0.142422	1.13295	0.0872928
BLK	B lymphoid tyrosine kinase	NM_001715	8144625	6.2432	6.12724	6.06011	6.14441	-1.0837	0.26204	-1.13531	0.0932255	-1.07088	0.334031
BLM	Bloom syndrome, RecQ helicase-like	NM_000057	7986068	10.5883	10.659	10.5541	10.5601	1.05021	0.0922341	-1.02399	0.381898	-1.01977	0.466807
BLMH	bleomycin hydrolase	NM_000386	8014008	9.29375	9.25538	9.42747	9.40427	-1.02696	0.37932	1.09712	0.0118344	1.07961	0.0279396
BLNK	B-cell linker	NM_013314	7935270	6.01041	6.03321	6.00758	5.97045	1.01593	0.796441	-1.00197	0.974331	-1.02809	0.652589
BLOC1S1	biogenesis of lysosomal organelles complex-1, subunit 1	NM_001487	7956013	9.29894	9.31099	9.40296	9.38252	1.00839	0.758138	1.07476	0.025025	1.05964	0.0580438
BLOC1S2	biogenesis of lysosomal organelles complex-1, subunit 2	NM_001001342	7935746	8.95082	8.92874	9.06014	8.99122	-1.01542	0.742324	1.07872	0.130389	1.0284	0.550712
BLOC1S3	biogenesis of lysosomal organelles complex-1, subunit 3	NM_212550	8029640	8.97334	8.91865	8.89652	9.01908	-1.03863	0.338394	-1.05469	0.19052	1.03221	0.419223
BLOC1S4	biogenesis of lysosomal organelles complex-1, subunit 4, cappuccino	NM_018366	8093957	8.27977	8.21422	7.98768	7.89891	-1.04649	0.368197	-1.22442	0.00280288	-1.30212	0.000547171
BLOC1S5	biogenesis of lysosomal organelles complex-1, subunit 5, muted	NM_201280	8123802	10.8486	10.8508	10.8027	10.7803	1.00154	0.954972	-1.03235	0.261837	-1.04846	0.110488
BLOC1S6	biogenesis of lysosomal organelles complex-1, subunit 6, pallidin	NM_012388	7983502	8.42378	8.46191	8.09856	8.39397	1.02678	0.615863	-1.25285	0.00213575	-1.02087	0.69402
BLVRA	biliverdin reductase A	NM_000712	8132515	8.05005	7.94822	8.00474	7.9973	-1.07313	0.0949668	-1.0319	0.424053	-1.03723	0.355518
BLVRB	biliverdin reductase B (flavin reductase (NADPH))	NM_000713	8036913	8.10107	8.04186	8.09139	8.17196	-1.0419	0.305239	-1.00673	0.862315	1.05036	0.226169
BLZF1	basic leucine zipper nuclear factor 1	NM_003666	7907171	9.74854	9.83037	9.90185	9.78453	1.05836	0.279232	1.11212	0.0613789	1.02526	0.623454
BMF	Bcl2 modifying factor	NM_001003940	7987454	6.24996	6.32727	6.35535	6.54597	1.05505	0.490381	1.07578	0.353331	1.22775	0.0243899
BMI1	BMI1 polycomb ring finger oncogene	NM_005180	7926609	10.1398	10.2539	10.21	10.171	1.08234	0.289436	1.04992	0.504723	1.02189	0.764169
BMP1	bone morphogenetic protein 1	NM_006129	8145055	7.82568	7.94059	7.92685	7.99656	1.08291	0.189227	1.07264	0.242066	1.12574	0.0654146
BMP10	bone morphogenetic protein 10	NM_014482	8052747	4.85536	4.64782	4.68648	4.46589	-1.15471	0.206903	-1.12418	0.296215	-1.30991	0.0327558
BMP15	bone morphogenetic protein 15	NM_005448	8167642	4.95155	4.61506	4.74776	4.81669	-1.26268	0.0283202	-1.15172	0.144406	-1.09799	0.31564
BMP2	bone morphogenetic protein 2	NM_001200	8060850	7.29674	7.46907	7.51411	7.68363	1.12688	0.0312628	1.16261	0.0110429	1.30757	0.00038129
BMP2K	BMP2 inducible kinase	NM_198892	8096004	8.78846	8.74403	8.90313	8.70685	-1.03127	0.562701	1.08273	0.157746	-1.0582	0.299617
BMP3	bone morphogenetic protein 3	NM_001201	8096070	6.86076	6.93319	6.71746	6.71059	1.05149	0.326328	-1.10443	0.0724001	-1.1097	0.0620485
BMP4	bone morphogenetic protein 4	NM_001202	7979241	8.35535	8.29898	8.58866	8.51015	-1.03985	0.625567	1.17553	0.0689564	1.11326	0.201063
BMP5	bone morphogenetic protein 5	NM_021073	8127193	4.47936	4.27391	4.38405	4.41115	-1.15304	0.0585531	-1.0683	0.336305	-1.04841	0.485057
BMP6	bone morphogenetic protein 6	NM_001718	8116818	8.51763	8.51175	8.50759	8.72069	-1.00409	0.904425	-1.00699	0.837733	1.15114	0.00269775
BMP7	bone morphogenetic protein 7	NM_001719	8067185	8.84128	8.78802	8.74291	8.84307	-1.03761	0.373133	-1.07056	0.119635	1.00124	0.975493
BMP8A	bone morphogenetic protein 8a	NM_181809	7900340	6.56873	6.62869	6.53496	6.63651	1.04243	0.526167	-1.02368	0.718674	1.0481	0.47523
BMP8B	bone morphogenetic protein 8b	NM_001720	7915252	7.88494	7.92106	7.94214	7.94655	1.02535	0.789891	1.04045	0.67408	1.04363	0.650867
BMP8B	bone morphogenetic protein 8b	NM_001720.3	8180361	8.42105	8.37827	8.53356	8.48213	-1.03009	0.654258	1.08111	0.255949	1.04325	0.525208
BMPER	BMP binding endothelial regulator	NM_133468	8132250	6.18936	6.20363	6.32187	6.25812	1.00994	0.854735	1.0962	0.117132	1.04882	0.388774
BMPR1A	bone morphogenetic protein receptor, type IA	NM_004329	7952305	10.2164	10.2469	10.0639	10.035	1.0214	0.500594	-1.1115	0.0078229	-1.13401	0.00303747
BMPR1A	bone morphogenetic protein receptor, type IA	NM_004329	7928855	10.3318	10.3506	10.1924	10.1821	1.01306	0.704211	-1.10148	0.0189641	-1.10935	0.0136568
BMPR1B	bone morphogenetic protein receptor, type IB	NM_001203	8096511	7.10903	7.30905	7.23718	7.12908	1.14872	0.00279588	1.09289	0.0261124	1.014	0.681256
BMPR2	bone morphogenetic protein receptor, type II (serine/threonine kinase)	NM_001204	8047538	10.1284	10.2534	10.0672	9.92283	1.09055	0.171976	-1.04332	0.483934	-1.15311	0.0389953
BMS1	BMS1 ribosome biogenesis factor	NM_014753	7927108	9.89442	10.0551	10.0016	9.96479	1.11778	0.0266965	1.07714	0.108204	1.04998	0.269367
BMS1	BMS1 ribosome biogenesis factor	BC043345	8071649	11.1041	11.1227	11.291	11.2268	1.01299	0.745667	1.1383	0.00979349	1.08878	0.0578673
BMS1P5	BMS1 pseudogene 5	NR_026566	7933290	10.4523	10.6028	10.7127	10.5856	1.10998	0.0124447	1.19786	0.000539679	1.09687	0.0217006
BMS1P5	BMS1 pseudogene 5	NR_026566	7933413	9.17196	9.31266	9.42136	9.25734	1.10243	0.148996	1.18871	0.0221362	1.06096	0.36098
BMX	BMX non-receptor tyrosine kinase	NM_203281	8166157	4.80103	4.83105	4.78803	4.83424	1.02102	0.712768	-1.00906	0.87278	1.02328	0.684081
BNC1	basonuclin 1	NM_001717	7991080	5.94109	6.00063	5.84696	5.91868	1.04213	0.634888	-1.06742	0.4577	-1.01566	0.857239
BNC2	basonuclin 2	NM_017637	8160260	6.83071	6.86308	7.1538	6.95629	1.02269	0.776656	1.251	0.0190153	1.09094	0.287822
BNIP1	BCL2/adenovirus E1B 19kDa interacting protein 1	NM_013979	8110043	7.68861	7.77603	8.01404	7.86955	1.06247	0.57242	1.25303	0.059837	1.13362	0.257875
BNIP2	BCL2/adenovirus E1B 19kDa interacting protein 2	NM_004330	7989323	8.81205	9.00423	8.89695	8.84371	1.14249	0.0147254	1.06061	0.208415	1.02219	0.623606
BNIP3	BCL2/adenovirus E1B 19kDa interacting protein 3	NM_004052	7937079	10.9359	10.5181	10.6173	10.438	-1.33591	0.000388036	-1.24717	0.00213258	-1.41217	0.000117584
BNIP3	BCL2/adenovirus E1B 19kDa interacting protein 3	ENST00000355069	7973743	6.97331	6.74843	6.83276	6.57061	-1.16868	0.16172	-1.10232	0.363489	-1.32198	0.0246456
BNIP3L	BCL2/adenovirus E1B 19kDa interacting protein 3-like	NM_004331	8145454	9.78933	9.66501	9.73881	9.63779	-1.08999	0.0625072	-1.03563	0.40511	-1.11075	0.0298749
BNIPL	BCL2/adenovirus E1B 19kD interacting protein like	NM_001159642	7905308	5.98579	6.02249	6.09069	5.90212	1.02576	0.769753	1.07542	0.411905	-1.05971	0.509484
BOC	BOC cell adhesion associated, oncogene regulated	NM_033254	8081686	7.36899	7.32006	7.39962	7.39008	-1.0345	0.541502	1.02145	0.700316	1.01472	0.790472
BOD1	biorientation of chromosomes in cell division 1	NM_138369	8115865	10.3238	10.4167	10.4011	10.494	1.06649	0.0759014	1.05498	0.128615	1.1252	0.005749
BOD1L1	biorientation of chromosomes in cell division 1-like 1	NM_148894	8099410	8.58411	8.67865	8.90446	8.68385	1.06773	0.3991	1.24863	0.0166119	1.07158	0.374936
BOD1L2	biorientation of chromosomes in cell division 1-like 2	NR_033372	8021344	6.95955	6.61335	6.83611	6.94187	-1.27121	0.0479321	-1.08933	0.429613	-1.01233	0.908098
BOK	BCL2-related ovarian killer	NM_032515	8049876	7.92188	7.78311	7.62363	7.80956	-1.10097	0.0990615	-1.22965	0.00389598	-1.08097	0.169463
BOLA1	bolA family member 1	NM_016074	7905092	7.00125	6.88907	6.936	7.02191	-1.08086	0.441388	-1.04627	0.650124	1.01442	0.885124
BOLA2	bolA family member 2	NM_001031827	8000692	11.5628	11.6037	11.5798	11.5497	1.02875	0.148877	1.01188	0.524281	-1.0091	0.623384
BOLA3	bolA family member 3	NM_212552	8053059	11.3599	11.319	11.4287	11.4653	-1.02875	0.162689	1.04888	0.0321839	1.07579	0.00416251
BOLL	boule-like RNA-binding protein	NM_033030	8058075	4.97314	4.98377	4.95806	4.94443	1.0074	0.886326	-1.01051	0.839461	-1.0201	0.700808
BOP1	block of proliferation 1	NM_015201	8153664	10.4115	10.4136	10.3629	10.4285	1.00141	0.97049	-1.03429	0.386658	1.0118	0.75821
BOP1	block of proliferation 1	NM_015201	8153678	10.2624	10.1979	10.1616	10.2222	-1.04577	0.18383	-1.07242	0.0526525	-1.0283	0.390844
BORA	bora, aurora kinase A activator	NM_024808	7969374	9.28211	9.38409	9.30957	9.21686	1.07324	0.317355	1.01922	0.781271	-1.04627	0.51429
BPESC1	blepharophimosis, epicanthus inversus and ptosis, candidate 1 (non-protein coding)	NR_026783	8083025	6.35726	6.33294	6.32185	6.48441	-1.017	0.878849	-1.02485	0.82447	1.09213	0.434352
BPGM	2,3-bisphosphoglycerate mutase	NM_199186	8136341	8.89685	8.9508	8.77865	8.94994	1.0381	0.425857	-1.08538	0.103318	1.03749	0.43293
BPHL	biphenyl hydrolase-like (serine hydrolase)	NR_026650	8116635	7.79599	7.90893	8.3789	8.33571	1.08143	0.236696	1.49787	0.000169063	1.45369	0.000285477
BPI	bactericidal/permeability-increasing protein	NM_001725	8062444	4.90637	4.99767	5.0213	4.98888	1.06533	0.49443	1.08292	0.393812	1.05886	0.535754
BPIFA1	BPI fold containing family A, member 1	NM_130852	8061883	5.8975	5.70165	5.85038	5.65709	-1.1454	0.0787613	-1.0332	0.640941	-1.18133	0.0385561
BPIFA2	BPI fold containing family A, member 2	NM_080574	8061847	5.38835	5.22283	5.18256	5.2151	-1.12157	0.149253	-1.15331	0.0825709	-1.12759	0.133448
BPIFA3	BPI fold containing family A, member 3	NM_178466	8061869	5.66281	5.68752	5.324	5.62232	1.01728	0.863763	-1.26472	0.0412378	-1.02847	0.778924
BPIFA4P	BPI fold containing family A, member 4, pseudogene	NR_026760	8061859	4.94886	4.98877	4.79435	4.97988	1.02805	0.652178	-1.11304	0.107507	1.02174	0.725378
BPIFB1	BPI fold containing family B, member 1	NM_033197	8061894	6.00456	5.81707	5.77166	5.87586	-1.13878	0.119531	-1.17519	0.0623159	-1.09331	0.265831
BPIFB2	BPI fold containing family B, member 2	NM_025227	8061780	6.15442	6.14884	6.07856	6.17922	-1.00387	0.934222	-1.05399	0.280148	1.01734	0.71474
BPIFB3	BPI fold containing family B, member 3	NM_182658	8061815	6.39215	6.39711	6.34868	6.49695	1.00344	0.966967	-1.03059	0.717759	1.07535	0.392895
BPIFB4	BPI fold containing family B, member 4	NM_182519	8061831	5.54979	5.28928	5.49714	5.44202	-1.19791	0.034092	-1.03717	0.620005	-1.07757	0.321987
BPIFB6	BPI fold containing family B, member 6	NM_174897	8061799	6.16683	6.22231	6.13544	6.24606	1.0392	0.164079	-1.02199	0.411394	1.05645	0.0601348
BPIFC	BPI fold containing family C	NM_174932	8075600	4.84724	4.7296	4.6508	4.78471	-1.08496	0.224919	-1.14587	0.0593589	-1.04429	0.504369
BPNT1	3'(2'), 5'-bisphosphate nucleotidase 1	NM_006085	7924388	9.09993	9.13979	9.35616	9.30772	1.02801	0.609665	1.19435	0.00915537	1.15491	0.0243209
BPTF	bromodomain PHD finger transcription factor	NM_004459	8009382	10.0658	10.1267	10.1628	10.0599	1.0431	0.0777697	1.06954	0.0122033	-1.00413	0.848227
BPY2	basic charge, Y-linked, 2	NM_004678	8176821	4.73278	4.55695	4.5399	4.624	-1.12961	0.000958775	-1.14304	0.000530001	-1.07832	0.0138047
BPY2	basic charge, Y-linked, 2	NM_004678	8176867	4.73278	4.55695	4.5399	4.624	-1.12961	0.000958775	-1.14304	0.000530001	-1.07832	0.0138047
BPY2	basic charge, Y-linked, 2	NM_004678	8177449	4.73278	4.55695	4.5399	4.624	-1.12961	0.000958773	-1.14304	0.000529993	-1.07832	0.0138047
BRAF	v-raf murine sarcoma viral oncogene homolog B	NM_004333	8143417	10.2347	10.2097	10.2166	10.1252	-1.01749	0.486266	-1.01263	0.611706	-1.07889	0.0126853
BRAP	BRCA1 associated protein	NM_006768	7966427	9.67936	9.76672	9.66046	9.70316	1.06243	0.0219786	-1.01318	0.556811	1.01663	0.46211
BRAT1	BRCA1-associated ATM activator 1	NM_152743	8137847	8.6354	8.54029	8.45452	8.49687	-1.06814	0.0659666	-1.13358	0.00369465	-1.10078	0.0146641
BRCA1	breast cancer 1, early onset	NR_027676	8015769	9.37118	9.38436	9.53762	9.46806	1.00918	0.81761	1.12229	0.016846	1.06946	0.117994
BRCA2	breast cancer 2, early onset	NM_000059	7968484	9.13918	9.23843	9.3245	9.21441	1.07121	0.144239	1.13707	0.0165103	1.05353	0.254797
BRCC3	BRCA1/BRCA2-containing complex, subunit 3	NM_024332	8171006	10.3988	10.4596	10.2568	10.2474	1.04303	0.259101	-1.10349	0.0218174	-1.11065	0.0164016
BRD1	bromodomain containing 1	NM_014577	8076836	8.31215	8.29266	8.26038	8.25439	-1.0136	0.74185	-1.03653	0.391318	-1.04085	0.341575
BRD2	bromodomain containing 2	NM_005104	8179504	11.5959	11.5963	11.5583	11.4712	1.00028	0.986336	-1.02644	0.132967	-1.09034	0.000545253
BRD2	bromodomain containing 2	NM_005104	8118580	11.715	11.7001	11.6656	11.5832	-1.01039	0.540255	-1.03482	0.0670611	-1.0956	0.000482122
BRD3	bromodomain containing 3	NM_007371	8164995	8.97458	9.00028	8.99724	9.1572	1.01797	0.546943	1.01583	0.594383	1.13494	0.00208567
BRD4	bromodomain containing 4	NM_058243	8034983	10.2092	10.1994	10.157	10.2393	-1.00684	0.815321	-1.0369	0.235581	1.02105	0.481947
BRD7	bromodomain containing 7	NM_001173984	8083704	8.21408	8.29694	8.51342	8.32495	1.05912	0.425245	1.23058	0.0161886	1.07988	0.293572
BRD7	bromodomain containing 7	NM_001173984	8001350	9.68869	9.72314	9.90231	9.86281	1.02417	0.574358	1.15959	0.00668055	1.12827	0.0181683
BRD7P3	bromodomain containing 7 pseudogene 3	NR_002730	8121725	4.40011	4.50211	4.5953	4.53779	1.07326	0.538217	1.14488	0.253465	1.10014	0.410701
BRD7P3	bromodomain containing 7 pseudogene 3	NR_002730	8121727	4.32767	4.34332	4.38483	4.35291	1.01091	0.890547	1.04042	0.617977	1.01765	0.82459
BRD8	bromodomain containing 8	NM_139199	8114365	8.8666	8.9213	8.79445	8.81603	1.03865	0.484047	-1.05128	0.36151	-1.03567	0.516783
BRD9	bromodomain containing 9	NR_027633	8110734	8.92832	9.04603	9.07147	8.98431	1.08502	0.0279314	1.10431	0.011547	1.03957	0.238179
BRDT	bromodomain, testis-specific	NM_207189	7902934	4.8884	4.89154	4.9432	4.85133	1.00218	0.974489	1.03872	0.581399	-1.02603	0.707691
BRE	brain and reproductive organ-expressed (TNFRSF1A modulator)	NM_199193	8041031	10.1055	10.0806	10.1412	9.97919	-1.01735	0.753195	1.02509	0.651649	-1.09147	0.136309
BREA2	breast cancer estrogen-induced apoptosis 2	NR_015445	8148671	6.25473	6.24507	6.26326	6.26355	-1.00672	0.90999	1.00593	0.920402	1.00614	0.91768
BRF1	BRF1, RNA polymerase III transcription initiation factor 90 kDa subunit	NM_145685	7981573	8.60789	8.70371	8.62049	8.58505	1.06868	0.00077146	1.00877	0.50934	-1.01596	0.245871
BRF2	BRF2, RNA polymerase III transcription initiation factor 50 kDa subunit	NM_018310	8150219	8.60538	8.61136	8.43506	8.47437	1.00416	0.888214	-1.1253	0.00331019	-1.09506	0.0131002
BRI3	brain protein I3	NM_015379	8134454	8.66324	8.63597	8.4974	8.54265	-1.01908	0.764145	-1.12182	0.0957347	-1.08718	0.20707
BRI3BP	BRI3 binding protein	NM_080626	7959777	10.3123	9.96409	10.1526	9.98896	-1.27299	2.67e-08	-1.11704	1.08e-05	-1.25123	4.78e-08
BRICD5	BRICHOS domain containing 5	NM_182563	7998749	7.98955	7.90097	7.74112	7.7794	-1.06332	0.359373	-1.18791	0.0259639	-1.15681	0.0499343
BRINP1	bone morphogenetic protein/retinoic acid inducible neural-specific 1	NM_014618	8163716	5.57821	5.44554	5.541	5.45593	-1.09632	0.276276	-1.02612	0.751575	-1.08845	0.31292
BRINP2	bone morphogenetic protein/retinoic acid inducible neural-specific 2	NM_021165	7907601	6.09903	5.9183	5.95264	5.84564	-1.13346	0.134321	-1.1068	0.214193	-1.192	0.0477549
BRINP3	bone morphogenetic protein/retinoic acid inducible neural-specific 3	NM_199051	7922994	6.42211	6.7533	7.19411	6.99728	1.25805	0.000285189	1.70764	5.73e-07	1.48985	5.42e-06
BRIP1	BRCA1 interacting protein C-terminal helicase 1	NM_032043	8017262	10.1927	10.2332	10.4211	10.2058	1.02846	0.539012	1.17154	0.00677708	1.0091	0.840986
BRIX1	BRX1, biogenesis of ribosomes, homolog (S. cerevisiae)	NM_018321	8104825	10.0676	10.2441	10.266	10.1252	1.13014	0.272329	1.14743	0.221704	1.04075	0.710353
BRK1	BRICK1, SCAR/WAVE actin-nucleating complex subunit	NM_018462	8085287	6.68632	6.95168	6.73695	7.0606	1.20194	0.00287401	1.03572	0.442886	1.2962	0.000335499
BRK1	BRICK1, SCAR/WAVE actin-nucleating complex subunit	NM_018462	8077770	9.74616	9.96711	9.76974	9.94812	1.1655	0.00563546	1.01648	0.699608	1.15026	0.0090029
BRMS1	breast cancer metastasis suppressor 1	NM_015399	7949603	8.41669	8.40939	8.41205	8.31952	-1.00507	0.925507	-1.00322	0.952609	-1.06967	0.234871
BRMS1L	breast cancer metastasis-suppressor 1-like	NM_032352	7973948	7.49448	7.20124	7.69547	7.36266	-1.22538	0.0959942	1.14949	0.232162	-1.09567	0.421156
BROX	BRO1 domain and CAAX motif containing	NM_144695	7909931	10.7641	10.6912	10.7343	10.6191	-1.05184	0.325241	-1.02084	0.680198	-1.10576	0.0706035
BRPF1	bromodomain and PHD finger containing, 1	NM_001003694	8077595	9.95026	9.90042	9.86595	9.79842	-1.03515	0.313168	-1.06017	0.106132	-1.11098	0.0111975
BRPF3	bromodomain and PHD finger containing, 3	NM_015695	8119034	8.87731	8.94795	8.94349	8.91961	1.05019	0.320176	1.04695	0.349824	1.02975	0.543412
BRS3	bombesin-like receptor 3	NM_001727	8170159	4.80457	4.73262	4.68305	4.7168	-1.05114	0.378987	-1.08788	0.154411	-1.06272	0.288869
BRSK1	BR serine/threonine kinase 1	NM_032430	8031441	7.53507	7.42909	7.25557	7.36778	-1.07622	0.120465	-1.21377	0.00179516	-1.12295	0.02533
BRSK2	BR serine/threonine kinase 2	NM_003957	7937667	8.33338	8.18767	7.84575	7.90168	-1.10627	0.0273557	-1.40213	1.83e-05	-1.34882	4.45e-05
BRWD1	bromodomain and WD repeat domain containing 1	NM_033656	8070341	8.95341	9.00452	9.13714	9.03807	1.03606	0.599912	1.13581	0.085241	1.06043	0.392132
BRWD1	bromodomain and WD repeat domain containing 1	NM_001007246.1	8180375	10.329	10.1717	9.66559	9.65084	-1.11519	0.173341	-1.58384	0.000231583	-1.60011	0.000199372
BRWD3	bromodomain and WD repeat domain containing 3	NM_153252	8173766	9.29901	9.46405	9.45367	9.53931	1.1212	0.0286507	1.11316	0.0371695	1.18124	0.00468751
BSCL2	Berardinelli-Seip congenital lipodystrophy 2 (seipin)	NM_001130702	7948798	8.91417	8.85848	8.86231	8.68357	-1.03935	0.38313	-1.0366	0.415127	-1.17332	0.00508057
BSDC1	BSD domain containing 1	NM_001143888	7914530	9.71409	9.78579	9.7074	9.69401	1.05096	0.171109	-1.00465	0.891912	-1.01402	0.684778
BSG	basigin (Ok blood group)	NM_001728	8023955	11.4011	11.4316	11.2104	11.3123	1.02142	0.443546	-1.14133	0.00101686	-1.06346	0.047403
BSN	bassoon presynaptic cytomatrix protein	NM_003458	8079759	6.56704	6.64186	6.0893	6.34187	1.05322	0.551685	-1.39256	0.00413301	-1.16892	0.098407
BSND	Bartter syndrome, infantile, with sensorineural deafness (Barttin)	NM_057176	7901691	5.93101	5.8439	5.8424	5.92316	-1.06224	0.269562	-1.06334	0.262017	-1.00545	0.917544
BSPH1	binder of sperm protein homolog 1	NM_001128326	8037959	3.7358	3.86931	3.76909	3.92025	1.09696	0.208962	1.02335	0.74207	1.13639	0.0957455
BSPRY	B-box and SPRY domain containing	NM_017688	8157300	6.64649	6.96789	6.50796	6.47149	1.24955	0.00114505	-1.10079	0.0661771	-1.12896	0.0276706
BST1	bone marrow stromal cell antigen 1	NM_004334	8094228	6.76641	6.64485	6.77398	6.70889	-1.08791	0.0619745	1.00526	0.895939	-1.04068	0.334881
BST2	bone marrow stromal cell antigen 2	NM_004335	8035304	5.14367	5.12948	4.93079	4.94037	-1.00989	0.851864	-1.159	0.0200979	-1.15133	0.0245545
BSX	brain-specific homeobox	NM_001098169	7952321	7.58402	7.55165	7.34085	7.48427	-1.02269	0.479521	-1.18359	0.000527473	-1.07159	0.0516291
BTAF1	BTAF1 RNA polymerase II, B-TFIID transcription factor-associated, 170kDa	NM_003972	7929201	9.8545	9.93671	9.74808	9.69828	1.05864	0.138695	-1.07655	0.065921	-1.11436	0.0141232
BTBD1	BTB (POZ) domain containing 1	NM_025238	7991057	10.7356	10.7272	10.6154	10.602	-1.00582	0.916859	-1.08687	0.160636	-1.09698	0.124084
BTBD10	BTB (POZ) domain containing 10	NM_032320	7946680	9.41313	9.59302	9.45788	9.4125	1.1328	0.0593074	1.0315	0.599699	-1.00043	0.994083
BTBD11	BTB (POZ) domain containing 11	NM_001018072	7958352	7.06237	7.1585	7.15228	7.23557	1.0689	0.0769193	1.0643	0.0942362	1.12755	0.00643289
BTBD11	BTB (POZ) domain containing 11	AK124835	7958377	3.75992	3.46327	3.60094	3.44235	-1.22829	0.134446	-1.1165	0.398234	-1.24623	0.112506
BTBD16	BTB (POZ) domain containing 16	NM_144587	7931062	5.80567	5.54961	5.53505	5.75405	-1.19421	0.0157728	-1.20632	0.0121377	-1.03642	0.555495
BTBD2	BTB (POZ) domain containing 2	NM_017797	8032380	10.7128	10.7431	10.6894	10.8849	1.02122	0.556669	-1.01638	0.647732	1.1267	0.00826177
BTBD3	BTB (POZ) domain containing 3	NM_014962	8060988	9.02951	9.20114	9.0848	9.09445	1.12633	0.0265252	1.03907	0.407569	1.04604	0.334654
BTBD6	BTB (POZ) domain containing 6	NM_033271	7977340	8.66476	8.68881	8.82346	8.991	1.01681	0.649407	1.11629	0.0143338	1.25375	0.000208342
BTBD7	BTB (POZ) domain containing 7	NM_001002860	7980998	8.97595	8.93862	8.93739	8.91815	-1.02621	0.591324	-1.02708	0.579364	-1.04087	0.411742
BTBD8	BTB (POZ) domain containing 8	NM_183242	7902965	5.92283	6.03565	6.17568	6.10504	1.08134	0.4955	1.19156	0.148191	1.13462	0.282086
BTBD9	BTB (POZ) domain containing 9	NM_052893	8126121	7.00171	7.01543	7.30903	7.12127	1.00956	0.869464	1.23741	0.00524323	1.08641	0.177652
BTC	betacellulin	NM_001729	8101002	5.36631	5.1667	5.23102	5.26772	-1.14839	0.113465	-1.09831	0.262861	-1.07072	0.40571
BTD	biotinidase	NM_000060	8078147	8.54391	8.40915	8.1199	8.18495	-1.09791	0.00715384	-1.34165	3.44e-06	-1.2825	1.2e-05
BTF3	basic transcription factor 3	NM_001037637	8106181	10.3119	10.2379	10.2208	10.1939	-1.05266	0.477451	-1.06522	0.385725	-1.08528	0.268805
BTF3L4	basic transcription factor 3-like 4	NM_152265	7901418	11.732	11.7325	11.722	11.6899	1.00036	0.985456	-1.00693	0.726801	-1.02957	0.165126
BTF3L4	basic transcription factor 3-like 4	NM_152265	8069561	11.0305	11.0472	11.1236	11.0744	1.01167	0.774514	1.06666	0.138	1.03094	0.458902
BTF3P11	basic transcription factor 3 pseudogene 11	NR_026983	7969479	5.47845	5.50446	5.54766	5.54377	1.01819	0.700693	1.04914	0.319916	1.04631	0.346247
BTF3P9	basic transcription factor 3 pseudogene 9	BC062736	7910184	5.51975	5.57077	5.55464	5.53551	1.036	0.525356	1.02448	0.661832	1.01098	0.842632
BTG1	B-cell translocation gene 1, anti-proliferative	NM_001731	7965423	10.2649	10.3143	10.086	10.0696	1.03483	0.155736	-1.13201	0.000467595	-1.14499	0.000260297
BTG2	BTG family, member 2	NM_006763	7908917	9.02254	9.05154	9.40164	9.35517	1.0203	0.536111	1.30053	2.94e-05	1.2593	7.52e-05
BTG3	BTG family, member 3	NM_001130914	8069565	9.14877	8.87796	9.16922	9.05435	-1.20648	0.000738301	1.01428	0.700044	-1.06764	0.1024
BTG4	B-cell translocation gene 4	NM_017589	7951604	4.33589	4.39178	4.2762	4.34686	1.0395	0.465953	-1.04224	0.437227	1.00763	0.884344
BTK	Bruton agammaglobulinemia tyrosine kinase	NM_000061	8174051	5.32349	5.37149	5.48421	5.3725	1.03383	0.684828	1.11785	0.196327	1.03455	0.678656
BTLA	B and T lymphocyte associated	NM_181780	8089519	4.76369	4.70555	4.75794	4.77349	-1.04112	0.691575	-1.00399	0.968558	1.00682	0.946361
BTN1A1	butyrophilin, subfamily 1, member A1	NM_001732	8117498	5.42122	5.35523	5.49161	5.19804	-1.04681	0.453961	1.05	0.425586	-1.16731	0.0287352
BTN2A1	butyrophilin, subfamily 2, member A1	NM_078476	8117485	8.2667	8.28573	8.25731	8.21051	1.01327	0.689659	-1.00654	0.843008	-1.03972	0.256024
BTN2A2	butyrophilin, subfamily 2, member A2	NM_006995	8117447	8.19007	8.18128	8.28711	8.24987	-1.0061	0.899048	1.06958	0.185847	1.04232	0.398517
BTN2A3P	butyrophilin, subfamily 2, member A3, pseudogene	NR_027795	8117470	6.80603	6.91619	7.08146	6.95003	1.07935	0.147945	1.21035	0.00392806	1.10496	0.0696533
BTN3A1	butyrophilin, subfamily 3, member A1	NM_001145009	8117458	6.58924	6.64366	6.95302	6.96531	1.03844	0.674922	1.28679	0.0196222	1.29781	0.0168854
BTN3A2	butyrophilin, subfamily 3, member A2	NM_007047	8117435	7.26999	7.53924	7.37167	7.25182	1.20518	0.00270534	1.07302	0.145095	-1.01268	0.7802
BTN3A3	butyrophilin, subfamily 3, member A3	NM_006994	8117476	5.76851	5.8847	5.90114	5.80045	1.08387	0.334073	1.09629	0.274441	1.02238	0.784706
BTNL2	butyrophilin-like 2 (MHC class II associated)	NM_019602	8125426	6.40406	6.54564	6.38945	6.5112	1.10311	0.164716	-1.01018	0.878486	1.07709	0.28052
BTNL2	butyrophilin-like 2 (MHC class II associated)	NM_019602	8178795	6.27568	6.4247	6.31106	6.38819	1.10881	0.207848	1.02483	0.75329	1.08111	0.331157
BTNL2	butyrophilin-like 2 (MHC class II associated)	NM_019602	8179996	6.27568	6.4247	6.31106	6.38819	1.10881	0.207848	1.02483	0.75329	1.08111	0.331157
BTNL3	butyrophilin-like 3	NM_197975	8110620	4.78564	4.79323	4.54701	4.75182	1.00528	0.950024	-1.17987	0.0766216	-1.02372	0.78067
BTNL8	butyrophilin-like 8	NM_024850	8116537	5.77942	5.67802	5.7186	5.67676	-1.07282	0.343994	-1.04306	0.563075	-1.07375	0.338395
BTNL8	butyrophilin-like 8	NM_024850	8110606	5.47658	5.40268	5.43233	5.41526	-1.05256	0.411538	-1.03114	0.618007	-1.04342	0.492695
BTNL9	butyrophilin-like 9	NM_152547	8110631	7.73185	7.71025	7.65138	7.67221	-1.01508	0.603079	-1.05736	0.0784844	-1.0422	0.173399
BTRC	beta-transducin repeat containing E3 ubiquitin protein ligase	NM_033637	7929958	9.37666	9.49864	8.93969	9.02007	1.08823	0.131752	-1.35376	0.000318675	-1.28039	0.0011833
BUB1	BUB1 mitotic checkpoint serine/threonine kinase	NM_004336	8054580	11.1139	11.0571	11.1818	11.1101	-1.04018	0.353727	1.04817	0.273487	-1.00262	0.949432
BUB1B	BUB1 mitotic checkpoint serine/threonine kinase B	NM_001211	7982663	10.6035	10.6262	10.6568	10.6593	1.01588	0.654185	1.03767	0.306811	1.03946	0.28627
BUB3	BUB3 mitotic checkpoint protein	NM_004725	7931187	10.9089	10.7881	10.8774	10.7224	-1.08737	0.0821421	-1.02214	0.617543	-1.13803	0.0154133
BUD13	BUD13 homolog (S. cerevisiae)	NM_032725	7951826	8.04571	7.9975	8.11891	8.2026	-1.03398	0.625526	1.05205	0.463206	1.11488	0.1373
BUD31	BUD31 homolog (S. cerevisiae)	NM_003910	8134589	9.00359	9.02899	8.96814	9.14255	1.01776	0.75941	-1.02488	0.669987	1.10112	0.121169
BVES	blood vessel epicardial substance	NM_147147	8128553	9.98487	9.8414	9.75199	9.40159	-1.10456	0.0511812	-1.17517	0.00588212	-1.49825	1.44e-05
BYSL	bystin-like	NM_004053	8119492	9.35161	9.36925	9.48272	9.36464	1.0123	0.771969	1.09514	0.0564244	1.00908	0.8302
BZRAP1	benzodiazepine receptor (peripheral) associated protein 1	NM_004758	8016947	6.88052	6.7818	6.67517	6.82622	-1.07082	0.159654	-1.15297	0.012146	-1.03835	0.418632
BZW1	basic leucine zipper and W2 domains 1	NM_014670	8047339	11.1921	11.0124	11.2426	11.0608	-1.13263	0.0886949	1.03566	0.600547	-1.09529	0.194529
BZW2	basic leucine zipper and W2 domains 2	NM_001159767	8131583	9.50568	9.72091	9.6021	9.6497	1.16089	0.0473359	1.06912	0.324921	1.10498	0.155853
C10orf10	chromosome 10 open reading frame 10	NM_007021	7933204	5.93859	5.88085	6.02631	5.92831	-1.04084	0.714825	1.06269	0.581008	-1.00715	0.947892
C10orf107	chromosome 10 open reading frame 107	NM_173554	7927723	5.14058	5.07748	5.13008	5.11937	-1.04471	0.535656	-1.00731	0.916854	-1.01482	0.833192
C10orf11	chromosome 10 open reading frame 11	NM_032024	7928534	6.00565	6.03147	5.99752	5.91882	1.01806	0.75756	-1.00566	0.922269	-1.06204	0.313975
C10orf111	chromosome 10 open reading frame 111	BC029034	7932221	6.70982	6.56138	6.68287	6.78289	-1.10837	0.39633	-1.01886	0.874786	1.05195	0.670818
C10orf113	chromosome 10 open reading frame 113	NM_001010896	7932492	5.03302	5.00642	4.90864	5.07275	-1.01861	0.800278	-1.09004	0.256212	1.02792	0.706348
C10orf118	chromosome 10 open reading frame 118	NM_018017	7936419	8.67708	8.58182	8.67661	8.44695	-1.06826	0.329659	-1.00033	0.996033	-1.17295	0.0365235
C10orf12	chromosome 10 open reading frame 12	BC024315	7929609	8.90964	9.26904	8.6719	8.62163	1.2829	0.000275734	-1.17915	0.00361133	-1.22096	0.00115853
C10orf120	chromosome 10 open reading frame 120	BC140922	7936793	5.44243	5.14833	4.98017	5.20146	-1.22612	0.0502174	-1.37769	0.00678113	-1.18179	0.0958449
C10orf126	chromosome 10 open reading frame 126	ENST00000375520	7926882	6.19546	6.2769	6.29294	6.19699	1.05807	0.239862	1.0699	0.167019	1.00106	0.981611
C10orf129	chromosome 10 open reading frame 129	NM_207321	7929497	5.05634	4.91313	4.91104	5.00103	-1.10436	0.145396	-1.10596	0.140364	-1.03908	0.550644
C10orf131	chromosome 10 open reading frame 131	AK294399	7929525	3.88785	3.84311	3.95711	3.89749	-1.03149	0.551086	1.04918	0.363491	1.00671	0.896591
C10orf2	chromosome 10 open reading frame 2	NM_001163812	7929901	9.03478	9.13881	8.95738	8.88793	1.07478	0.185289	-1.05511	0.312402	-1.10715	0.074999
C10orf25	chromosome 10 open reading frame 25	NM_001039380	7933209	6.11533	6.16948	6.23873	6.16798	1.03825	0.503753	1.0893	0.149318	1.03716	0.515341
C10orf32	chromosome 10 open reading frame 32	NM_001136200	7930170	6.89341	7.03431	7.2248	7.02321	1.10259	0.230982	1.25823	0.0158426	1.09414	0.266585
C10orf35	chromosome 10 open reading frame 35	NM_145306	7928064	8.78019	8.66705	8.62313	8.63068	-1.08158	0.152723	-1.11501	0.0595815	-1.10919	0.0702171
C10orf53	chromosome 10 open reading frame 53	NM_182554	7927505	5.86997	5.79116	5.80768	5.79662	-1.05615	0.512844	-1.04413	0.603103	-1.05216	0.54175
C10orf54	chromosome 10 open reading frame 54	NM_022153	7934185	6.94306	7.0114	6.9401	7.02066	1.04851	0.508695	-1.00205	0.976891	1.05526	0.45485
C10orf55	chromosome 10 open reading frame 55	NM_001001791	7934505	5.042	4.92782	5.09484	5.10816	-1.08237	0.38413	1.0373	0.681342	1.04693	0.608215
C10orf62	chromosome 10 open reading frame 62	NM_001009997	7929674	5.31101	5.39948	5.30656	5.51118	1.06324	0.193753	-1.00309	0.944869	1.14884	0.0124266
C10orf67	chromosome 10 open reading frame 67	NM_153714	7932542	4.42554	4.34265	4.292	4.2996	-1.05914	0.431095	-1.09699	0.218412	-1.09122	0.243323
C10orf71	chromosome 10 open reading frame 71	NM_001135196	7927474	6.10314	6.10855	5.96853	6.01739	1.00375	0.965549	-1.0978	0.299409	-1.06124	0.499722
C10orf76	chromosome 10 open reading frame 76	NM_024541	7935951	9.77529	9.96794	9.81716	9.78535	1.14286	0.000219607	1.02945	0.204596	1.007	0.748493
C10orf82	chromosome 10 open reading frame 82	BC021737	7936507	7.18796	7.22447	7.17013	7.18549	1.02563	0.539316	-1.01243	0.762206	-1.00171	0.966529
C10orf85	chromosome 10 open reading frame 85	BC108662	7930994	6.61192	6.57107	6.54549	6.61985	-1.02872	0.755976	-1.04712	0.615099	1.00551	0.951724
C10orf88	chromosome 10 open reading frame 88	NM_024942	7936817	8.83692	8.93542	9.09825	8.88479	1.07066	0.287584	1.19858	0.0165009	1.03374	0.594987
C10orf90	chromosome 10 open reading frame 90	NM_001004298	7936996	4.94831	4.98538	4.90949	5.00532	1.02603	0.758004	-1.02728	0.747002	1.0403	0.63708
C10orf91	chromosome 10 open reading frame 91	NM_173541	7931473	5.82593	5.83856	5.82479	5.86557	1.00879	0.865872	-1.00079	0.987776	1.02786	0.598909
C10orf95	chromosome 10 open reading frame 95	BC126459	7936023	7.01079	6.89326	6.66389	6.92934	-1.08487	0.307385	-1.27182	0.0122801	-1.05808	0.47161
C10orf99	chromosome 10 open reading frame 99	NM_207373	7928766	6.69984	6.67352	6.68221	6.75918	-1.01841	0.702694	-1.0123	0.797673	1.04199	0.398413
C11orf1	chromosome 11 open reading frame 1	NM_022761	7943779	7.31942	7.208	7.27944	7.21428	-1.08029	0.111206	-1.0281	0.538594	-1.0756	0.129612
C11orf16	chromosome 11 open reading frame 16	NM_020643	7946428	6.2697	6.12438	5.99923	6.16613	-1.10598	0.35499	-1.2062	0.105099	-1.07443	0.503973
C11orf21	chromosome 11 open reading frame 21	AB029488	7945734	6.82871	6.80757	6.67708	6.84228	-1.01476	0.804746	-1.11082	0.104136	1.00945	0.873818
C11orf24	chromosome 11 open reading frame 24	NM_022338	7949948	9.8207	9.88348	10.1384	10.3066	1.04448	0.163529	1.24632	5.42e-05	1.40044	2.32e-06
C11orf30	chromosome 11 open reading frame 30	NM_020193	7942650	9.72136	9.74158	9.84613	9.72168	1.01411	0.715168	1.09033	0.0479197	1.00022	0.995342
C11orf31	chromosome 11 open reading frame 31	NM_170746	7940070	7.96799	7.89939	8.08158	7.96577	-1.04869	0.376837	1.08192	0.159857	-1.00154	0.976604
C11orf35	chromosome 11 open reading frame 35	NM_173573	7937404	7.05304	7.16351	7.00421	7.11555	1.07958	0.304213	-1.03442	0.640496	1.04428	0.551701
C11orf35	chromosome 11 open reading frame 35	NM_173573	7945445	8.15256	7.9674	7.81633	7.97715	-1.13694	0.0127848	-1.26245	0.000407713	-1.12928	0.0164855
C11orf39	chromosome 11 open reading frame 39	NM_207432.1	8180208	5.2639	5.07328	5.09793	5.3729	-1.14125	0.137148	-1.12192	0.188291	1.07848	0.372507
C11orf40	chromosome 11 open reading frame 40	ENST00000307616	7945974	6.03504	5.98066	6.02151	6.02668	-1.03841	0.307075	-1.00942	0.792959	-1.00581	0.871046
C11orf42	chromosome 11 open reading frame 42	NM_173525	7938078	6.14224	5.9872	5.92555	6.08364	-1.11345	0.106343	-1.16206	0.034546	-1.04145	0.511111
C11orf44	chromosome 11 open reading frame 44	AK096377	7945241	5.77995	5.749	5.83618	5.78275	-1.02168	0.759781	1.03975	0.581095	1.00194	0.977845
C11orf45	chromosome 11 open reading frame 45	ENST00000310799	7952626	6.08963	6.17564	6.1771	6.017	1.06143	0.334497	1.06251	0.326814	-1.05163	0.411052
C11orf48	chromosome 11 open reading frame 48	NM_024099	7948775	8.81709	8.75534	8.88449	8.81562	-1.04374	0.354781	1.04782	0.31504	-1.00102	0.981871
C11orf49	chromosome 11 open reading frame 49	NM_001003676	7939723	8.34033	8.45086	8.37785	8.43644	1.07963	0.0157221	1.02635	0.330103	1.06889	0.0290008
C11orf52	chromosome 11 open reading frame 52	NM_080659	7943795	7.48966	7.29285	7.38002	7.40738	-1.14616	0.0595189	-1.07896	0.256318	-1.05869	0.385788
C11orf53	chromosome 11 open reading frame 53	BC039669	7943729	5.41073	5.35072	5.54313	5.43923	-1.04247	0.566504	1.09611	0.223686	1.01995	0.783674
C11orf54	chromosome 11 open reading frame 54	NM_014039	7943162	8.47263	8.43298	8.62356	8.49079	-1.02787	0.698087	1.11028	0.164373	1.01267	0.858455
C11orf57	chromosome 11 open reading frame 57	NM_018195	7943842	9.77641	9.84153	9.40639	9.3821	1.04617	0.554848	-1.29237	0.00805942	-1.31431	0.00577554
C11orf58	chromosome 11 open reading frame 58	NM_014267	7938669	10.6992	10.6093	10.7185	10.6757	-1.06436	0.240421	1.01345	0.792772	-1.01647	0.74834
C11orf58	chromosome 11 open reading frame 58	NM_014267	7978754	12.097	12.0447	12.0754	11.9974	-1.03691	0.312239	-1.0151	0.667441	-1.07149	0.0739384
C11orf63	chromosome 11 open reading frame 63	NM_024806	7944751	7.30137	7.11748	7.66776	7.49569	-1.13594	0.0317622	1.28913	0.000848459	1.14418	0.0252799
C11orf65	chromosome 11 open reading frame 65	NM_152587	7951521	5.60851	5.448	5.69239	5.53853	-1.11768	0.128305	1.05986	0.40128	-1.0497	0.480728
C11orf68	chromosome 11 open reading frame 68	NM_001135635	7949540	8.48511	8.43364	8.42406	8.41315	-1.03632	0.391618	-1.04322	0.314093	-1.05114	0.241118
C11orf70	chromosome 11 open reading frame 70	NM_032930	7943387	4.71658	4.72363	4.90115	4.76493	1.0049	0.922645	1.13648	0.0305072	1.03408	0.511425
C11orf71	chromosome 11 open reading frame 71	BC071695	7951781	7.69795	7.62176	7.83406	7.84303	-1.05423	0.511026	1.09893	0.254086	1.10579	0.22665
C11orf72	chromosome 11 open reading frame 72	AK075315	7949851	6.26907	5.99426	5.83869	5.87736	-1.20983	0.0174489	-1.34759	0.00159026	-1.31195	0.00277716
C11orf73	chromosome 11 open reading frame 73	NM_016401	7942932	9.15588	9.43148	9.46186	9.36771	1.21049	0.0878334	1.23626	0.0629777	1.15816	0.173522
C11orf74	chromosome 11 open reading frame 74	AK290833	7939411	6.97643	7.23886	7.7375	7.47823	1.1995	0.283272	1.69475	0.0102963	1.41598	0.0590547
C11orf80	chromosome 11 open reading frame 80	NM_024650	7941714	7.71626	7.89884	8.13662	8.09977	1.1349	0.0578672	1.33826	0.000937022	1.30451	0.00165054
C11orf82	chromosome 11 open reading frame 82	NM_145018	7942832	9.03061	9.15867	9.414	9.30776	1.09283	0.276473	1.3044	0.00812254	1.2118	0.0353945
C11orf83	chromosome 11 open reading frame 83	NM_001085372	7940669	8.15001	8.25444	8.47404	8.3526	1.07507	0.329829	1.25182	0.0122511	1.15076	0.0789331
C11orf84	chromosome 11 open reading frame 84	BC056402	7940790	8.93163	8.95524	8.78569	8.82475	1.0165	0.501556	-1.10645	0.00244566	-1.07689	0.0128916
C11orf85	chromosome 11 open reading frame 85	BC106951	7949327	5.27623	5.05594	5.19836	5.35083	-1.16497	0.000830446	-1.05546	0.10377	1.05307	0.11675
C11orf86	chromosome 11 open reading frame 86	AK026328	7941746	7.27215	7.28764	7.23501	7.24921	1.01079	0.863596	-1.02608	0.681705	-1.01603	0.799338
C11orf87	chromosome 11 open reading frame 87	NM_207645	7943711	7.53904	7.55626	7.44083	7.51679	1.01201	0.810131	-1.07044	0.194503	-1.01554	0.7566
C11orf88	chromosome 11 open reading frame 88	NM_207430	7943740	4.93011	4.89648	4.81733	5.03959	-1.02359	0.832999	-1.08131	0.48595	1.07884	0.49844
C11orf95	chromosome 11 open reading frame 95	NM_001144936	7949015	9.06219	8.9629	8.73224	8.94201	-1.07124	0.307984	-1.25696	0.00680206	-1.08687	0.224054
C11orf96	chromosome 11 open reading frame 96	NM_001145033	7939492	7.36668	7.26498	7.08493	7.24991	-1.07304	0.374621	-1.21567	0.0313808	-1.0843	0.311807
C12orf10	chromosome 12 open reading frame 10	NM_021640	7955777	10.5931	10.574	10.5125	10.5401	-1.01333	0.675823	-1.05745	0.104583	-1.03738	0.263508
C12orf29	chromosome 12 open reading frame 29	NM_001009894	7957467	10.2443	10.1512	10.3665	10.1975	-1.06666	0.0598223	1.08835	0.0206834	-1.03302	0.302108
C12orf36	chromosome 12 open reading frame 36	NR_036555	7961413	4.68936	4.63288	4.45887	4.52411	-1.03993	0.758298	-1.17324	0.229933	-1.12137	0.37872
C12orf4	chromosome 12 open reading frame 4	NM_020374	7960411	9.95692	9.89601	10.138	9.98039	-1.04312	0.52833	1.13374	0.08572	1.0164	0.805919
C12orf40	chromosome 12 open reading frame 40	NM_001031748	7954794	4.04432	4.06852	4.14753	4.07622	1.01692	0.776057	1.07416	0.245005	1.02236	0.708273
C12orf42	chromosome 12 open reading frame 42	NM_001099336	7965900	4.90736	4.80795	4.94948	4.99547	-1.07134	0.145116	1.02962	0.513398	1.06298	0.190375
C12orf43	chromosome 12 open reading frame 43	BC014661	7967109	8.83911	8.75179	8.8833	8.76179	-1.06239	0.445168	1.0311	0.695115	-1.05506	0.497255
C12orf45	chromosome 12 open reading frame 45	NM_152318	7958211	8.69614	8.82887	8.73355	8.75459	1.09636	0.0888962	1.02627	0.600154	1.04135	0.418685
C12orf49	chromosome 12 open reading frame 49	BC019843	7966738	10.2285	10.1157	10.0379	10.0505	-1.08136	0.030192	-1.14127	0.00216107	-1.13136	0.00321204
C12orf5	chromosome 12 open reading frame 5	NM_020375	7953211	8.90467	9.20827	9.28549	9.3241	1.23421	0.0235286	1.30208	0.00807018	1.3374	0.00483851
C12orf50	chromosome 12 open reading frame 50	BC038413	7965249	4.89787	4.92209	4.88375	5.02118	1.01693	0.856227	-1.00983	0.915838	1.08923	0.368679
C12orf54	chromosome 12 open reading frame 54	NM_152319	7955119	5.14747	4.99117	4.99377	5.11889	-1.11442	0.142523	-1.11242	0.148402	-1.02001	0.773721
C12orf55	chromosome 12 open reading frame 55	ENST00000298953	7957673	5.31154	5.50963	5.42563	5.30488	1.14718	0.0676462	1.08229	0.258475	-1.00463	0.945121
C12orf55	chromosome 12 open reading frame 55	ENST00000342887	7957688	4.17616	4.13227	4.1359	4.16097	-1.03089	0.516385	-1.0283	0.550817	-1.01059	0.820098
C12orf56	chromosome 12 open reading frame 56	NM_001170633	7964687	4.53431	4.53251	4.40962	4.453	-1.00125	0.985349	-1.09027	0.226998	-1.05798	0.418253
C12orf57	chromosome 12 open reading frame 57	NM_138425	7953564	9.54547	9.30665	9.25435	9.13008	-1.18002	0.000218582	-1.22359	5.48e-05	-1.33366	3.98e-06
C12orf60	chromosome 12 open reading frame 60	NM_175874	7954132	7.04214	7.06508	7.16919	7.02717	1.01603	0.680217	1.09206	0.0453476	-1.01043	0.787234
[truncated: 31,260 more rows]
