# Supplementary material for: Regulation of Protein Quality Control by UBE4B and LSD1 through p53-Mediated Transcription
Source: PLoS Biol. 2015 Apr 2;13(4):e1002114. doi: 10.1371/journal.pbio.1002114 (PMC4383508; doi:10.1371/journal.pbio.1002114)
Supplement: S3 Table — (XLSX) [file pbio.1002114.s012.xlsx]

## Sheet: Sheet A
Primers used for RT-qPCR
GENE/PRIMER	SEQUENCE (5'-3')
ACTA2-F	CTATGAGGGCTATGCCTTGCC
ACTA2-R	GCTCAGCAGTAGTAACGAAGGA
CAV1-F	GCGACCCTAAACACCTCAAC
CAV1-R	ATGCCGTCAAAACTGTGTGTC
DRAM-F	AGTGCTTGGATTGGTGGGATG
DRAM-R	GATGGACTGTAGGAGCGTGTA
FAS-F	AGATTGTGTGATGAAGGACATGG
FAS-R	TGTTGCTGGTGAGTGTGCATT
MAPK8-F	TCTGGTATGATCCTTCTGAAGCA
MAPK8-R	TCCTCCAAGTCCATAACTTCCTT
PMAIP1-F	ACCAAGCCGGATTTGCGATT
PMAIP-R	ACTTGCACTTGTTCCTCGTGG
SESN1-F	TGCTTTGGGCCGTTTGGATAA
SESN1-R	TGTAGTGACGATAATGTAGGGGT
STAG1-F	GGAGTCCTGATTCGACAGTGT
STAG1-R	AACCCGTCAAAAGGGAGATTAC
TIGAR-F	ACTCAAGACTTCGGGAAAGGA
TIGAR-R	CACGCATTTTCACCTGGTCC
TP53I3-F	AATGCTTTCACGGAGCAAATTC
TP53I3-R	TTCGGTCACTGGGTAGATTCT
TP53INP1-F	TCTTGAGTGCTTGGCTGATACA
TP53INP1-R	GGTGGGGTGATAAACCAGCTC
FOXO3-F3	ACGGCTGACTGATATGGCAG
FOXO3-R3	CGTGATGTTATCCAGCAGGTC
FOXO4-F	CCGGAGAAGCGACTGACAC
FOXO4-R	CGGATCGAGTTCTTCCATCCTG
PSMD11-F3	GTGTTTAGAGTGCATCGAATGGG
PSMD11-R3	AGAGCTTTGTCGTCCATCTTTTT
GAPDH-F	GAAGGTGAAGGTCGGAGTC
GAPDH-R	GAAGATGGTGATGGGATTTC
